# Supplementary material for: Dietary rayon microfibers differentially reshape rearing water and host associated microbiomes of farmed European sea bass (Dicentrarchus labrax)
Source: Environ Microbiome. 2026 Jan 17;21:30. doi: 10.1186/s40793-026-00851-5 (PMC12896088; doi:10.1186/s40793-026-00851-5)
Supplement: Supplementary file 1 — Supplementary Material 1: Supplementary Table 1. Table showing the detailed sequencing data obtained in this study. Supplementary Table 2. Taxa with minimum VIP values responsible of the separation of samples by diet in the different groups of RFs doses. VIP values represent the variable importance in projection after component 1. Supplementary Table 3. List of AI potential stable and dose-insensitive functions detected in the study. Supplementary Table 4. List of significant (p < 0.05, |CC| > 0.6) correlations between discriminant taxa and discriminant genes retrieved from Matias et al. [23]. Supplementary Figure 1. Rarefaction curves obtained from the sequencing data of the 87 samples included in this study. Supplementary Figure 2. Non-metric multidimensional scaling (NMDS) ordination plot based on Bray–Curtis dissimilarity of relative microbial abundances in (A) CTRL, (B) RF1, (C) RF2 and (D) RF3, illustrating the community structure among gut, skin, and water microbiomes. Stress values were < 0.2, indicating a reliable two-dimensional representation. Ellipses represent 95% confidence intervals calculated using Mahalanobis distances. Centroids denote the average community position for each microbiome type. Supplementary Figure 3. Principal Component Analysis (PCA) of relative microbial abundances in (A) AI, (B) SK and (C) WATER microbiomes. The first two principal components are shown, explaining 20-44% of the total variance. Each point represents a sample with closer values indicating stronger similarity in multivariate profiles. [file 40793_2026_851_MOESM1_ESM.zip › Supplementary Table 2. Discriminant Taxa.xlsx]

## Sheet: Hoja1
Supplementary Table 2. Taxa with minimum VIP values responsible of the separation of samples by diet in the different microbiomes. VIP values represent the variable importance after all components in the PLS-DA models of Figure 4.
Discriminant Taxa	VIP
AI
d__Bacteria,p__Proteobacteria,c__Alphaproteobacteria,o__Sphingomonadales,f__Sphingomonadaceae,g__Sphingomonas	2.22681
d__Bacteria,p__Actinobacteriota,c__Actinobacteria,o__Corynebacteriales,f__Nocardiaceae,g__Nocardia	2.06821
d__Bacteria,p__Actinobacteriota,c__Actinobacteria,o__Micrococcales,f__Bogoriellaceae,g__Bogoriella	1.99297
d__Bacteria,p__Firmicutes,c__Bacilli,o__Paenibacillales,f__Paenibacillaceae,g__Paenibacillus	1.94765
d__Bacteria,p__Proteobacteria,c__Alphaproteobacteria,o__Rhodobacterales,f__Rhodobacteraceae,g__Paracoccus	1.89516
d__Bacteria,p__Actinobacteriota,c__Actinobacteria,o__Micrococcales,f__Microbacteriaceae,g__Microbacterium	1.88822
d__Bacteria,p__Proteobacteria,c__Gammaproteobacteria,o__Burkholderiales,f__Alcaligenaceae,g__Kerstersia	1.86254
d__Bacteria,p__Actinobacteriota,c__Actinobacteria,o__Micrococcales,f__Micrococcaceae,g__Pseudarthrobacter	1.83582
d__Bacteria,p__Proteobacteria,c__Alphaproteobacteria,o__Thalassobaculales	1.83562
d__Bacteria,p__Proteobacteria,c__Gammaproteobacteria,o__Burkholderiales,f__Alcaligenaceae,g__Achromobacter	1.82636
d__Bacteria,p__Proteobacteria,c__Alphaproteobacteria,o__Rhizobiales,f__Xanthobacteraceae,g__Afipia	1.7985
d__Bacteria,p__Proteobacteria,c__Gammaproteobacteria,o__Burkholderiales,f__Alcaligenaceae	1.79717
d__Bacteria,p__Proteobacteria,c__Gammaproteobacteria,o__Pseudomonadales,f__Pseudomonadaceae,g__Azotobacter	1.77251
SK
d__Bacteria,p__Proteobacteria,c__Gammaproteobacteria,o__Alteromonadales,f__Alteromonadaceae,g__Aestuariibacter	2.31859
d__Bacteria,p__Actinobacteriota,c__Actinobacteria,o__Propionibacteriales,f__Nocardioidaceae,g__Nocardioides	2.22906
d__Bacteria,p__Proteobacteria,c__Gammaproteobacteria,o__Burkholderiales,f__Oxalobacteraceae,g__Oxalicibacterium	2.22486
d__Bacteria,p__Firmicutes,c__Bacilli,o__Lactobacillales,f__Lactobacillaceae,g__Lactobacillus	2.1837
d__Bacteria,p__Proteobacteria,c__Alphaproteobacteria,o__Sphingomonadales,f__Sphingomonadaceae,g__Sandarakinorhabdus	2.17446
d__Bacteria,p__Proteobacteria,c__Gammaproteobacteria,o__Burkholderiales,f__Oxalobacteraceae,g__Noviherbaspirillum	2.11785
d__Bacteria,p__Proteobacteria,c__Gammaproteobacteria,o__Burkholderiales,f__Oxalobacteraceae,g__Herminiimonas	2.03392
d__Bacteria,p__Proteobacteria,c__Gammaproteobacteria,o__Burkholderiales,f__Gallionellaceae,g__Sideroxydans	2.03091
d__Bacteria,p__Actinobacteriota,c__Actinobacteria,o__Frankiales,f__Sporichthyaceae	2.02079
d__Bacteria,p__Proteobacteria,c__Alphaproteobacteria,o__Rhizobiales,f__Xanthobacteraceae,g__Tardiphaga	2.0206
d__Bacteria,p__Proteobacteria,c__Alphaproteobacteria,o__Parvibaculales,f__Parvibaculaceae,g__Rhodoligotrophos	2.01207
d__Bacteria,p__Proteobacteria,c__Gammaproteobacteria,o__Burkholderiales,f__Alcaligenaceae,g__Candidimonas	2.01001
d__Bacteria,p__Proteobacteria,c__Gammaproteobacteria,o__Burkholderiales,f__Hydrogenophilaceae,g__Thiobacillus	1.96073
d__Bacteria,p__Proteobacteria,c__Alphaproteobacteria,o__Rhodobacterales,f__Rhodobacteraceae,g__Albimonas	1.9167
d__Bacteria,p__Proteobacteria,c__Gammaproteobacteria,o__Burkholderiales,f__Oxalobacteraceae,g__Collimonas	1.90339
d__Bacteria,p__Proteobacteria,c__Alphaproteobacteria,o__Rhizobiales,f__Rhizobiaceae,g__Nitratireductor	1.9008
d__Bacteria,p__Actinobacteriota,c__Actinobacteria,o__Micrococcales,f__Microbacteriaceae,g__Naasia	1.88988
d__Bacteria,p__Proteobacteria,c__Gammaproteobacteria,o__Oceanospirillales,f__Oleiphilaceae,g__Oleiphilus	1.8863
d__Bacteria,p__Proteobacteria,c__Gammaproteobacteria,o__Burkholderiales,f__Comamonadaceae,g__Rhizobacter	1.87507
d__Bacteria,p__Firmicutes,c__Desulfitobacteriia,o__Desulfitobacteriales	1.86734
d__Bacteria,p__Proteobacteria,c__Gammaproteobacteria,o__Burkholderiales,f__Oxalobacteraceae,g__Glaciimonas	1.84213
d__Bacteria,p__Proteobacteria,c__Alphaproteobacteria,o__Rhizobiales,f__Rhizobiaceae,g__Pseudaminobacter	1.79615
d__Bacteria,p__Bacteroidota,c__Bacteroidia,o__Flavobacteriales,f__Flavobacteriaceae,g__Sinomicrobium	1.7686
d__Bacteria,p__Actinobacteriota,c__Actinobacteria,o__Micrococcales,f__Intrasporangiaceae,g__Janibacter	1.76583
d__Bacteria,p__Firmicutes,c__Clostridia,o__Peptostreptococcales-Tissierellales,f__Fusibacteraceae,g__Fusibacter	1.76322
d__Bacteria,p__Proteobacteria,c__Alphaproteobacteria,o__Rhodobacterales,f__Rhodobacteraceae,g__Rhodovulum	1.76205
d__Bacteria,p__Proteobacteria,c__Gammaproteobacteria,o__Nitrosococcales,f__Methylophagaceae,g__Methylophaga	1.76004
d__Bacteria,p__Proteobacteria,c__Gammaproteobacteria,o__Burkholderiales,f__Comamonadaceae,g__Rhodoferax	1.75699
d__Bacteria,p__Actinobacteriota,c__Actinobacteria,o__Micrococcales,f__Dermabacteraceae,g__Dermabacter	1.75331
d__Bacteria,p__Proteobacteria,c__Gammaproteobacteria,o__Burkholderiales,f__Burkholderiaceae,g__Polynucleobacter	1.75008
d__Bacteria,p__Proteobacteria,c__Alphaproteobacteria,o__Rhodobacterales,f__Rhodobacteraceae,g__Cognatishimia	1.74443
d__Bacteria,p__Bacteroidota,c__Bacteroidia,o__Flavobacteriales,f__Flavobacteriaceae,g__Marixanthomonas	1.73693
d__Bacteria,p__Proteobacteria,c__Gammaproteobacteria,o__Burkholderiales,f__Oxalobacteraceae,g__Duganella	1.73526
d__Bacteria,p__Proteobacteria,c__Alphaproteobacteria,o__Rhizobiales,f__Rhizobiaceae,g__Tianweitania	1.7278
d__Bacteria,p__Proteobacteria,c__Alphaproteobacteria,o__Parvibaculales,f__Parvibaculaceae,g__Tepidicaulis	1.72771
d__Bacteria,p__Proteobacteria,c__Alphaproteobacteria,o__Rhodospirillales,f__Magnetospirillaceae,g__Magnetospirillum	1.72177
d__Bacteria,p__Proteobacteria,c__Gammaproteobacteria,o__Chromatiales,f__Sedimenticolaceae,g__Sedimenticola	1.71719
d__Bacteria,p__Proteobacteria,c__Gammaproteobacteria,o__Burkholderiales,f__Sutterellaceae,g__Sutterella	1.71207
d__Bacteria,p__Proteobacteria,c__Gammaproteobacteria,o__Cellvibrionales,f__Cellvibrionaceae,g__Pseudoteredinibacter	1.71096
d__Bacteria,p__Proteobacteria,c__Gammaproteobacteria,o__Burkholderiales,f__Alcaligenaceae,g__Castellaniella	1.7094
d__Bacteria,p__Proteobacteria,c__Alphaproteobacteria,o__Rhizobiales,f__Rhizobiaceae,g__Bartonella	1.70776
d__Bacteria,p__Cyanobacteria,c__Cyanobacteriia,o__Synechococcales,f__Cyanobiaceae	1.70444
d__Bacteria,p__Proteobacteria,c__Gammaproteobacteria,o__Burkholderiales,f__Alcaligenaceae,g__Advenella	1.6998
d__Bacteria,p__Bacteroidota,c__Bacteroidia,o__Flavobacteriales,f__Flavobacteriaceae,g__Costertonia	1.69116
d__Bacteria,p__Proteobacteria,c__Gammaproteobacteria,o__Burkholderiales,f__Rhodocyclaceae	1.66967
d__Bacteria,p__Proteobacteria,c__Alphaproteobacteria,o__Tistrellales,f__Tistrellaceae,g__Tistrella	1.66899
d__Bacteria,p__Proteobacteria,c__Alphaproteobacteria,o__Caulobacterales,f__Parvularculaceae,g__Hyphococcus	1.66662
d__Bacteria,p__Proteobacteria,c__Gammaproteobacteria,o__Burkholderiales,f__Comamonadaceae,g__Curvibacter	1.66516
d__Bacteria,p__Proteobacteria,c__Gammaproteobacteria,o__Oceanospirillales,f__Halomonadaceae,g__Salinicola	1.66279
d__Bacteria,p__Proteobacteria,c__Gammaproteobacteria,o__Cellvibrionales,f__Halieaceae,g__Congregibacter	1.66054
d__Bacteria,p__Bacteroidota,c__Bacteroidia,o__Flavobacteriales,f__Flavobacteriaceae,g__Vitellibacter	1.65628
d__Bacteria,p__Bacteroidota,c__Bacteroidia,o__Chitinophagales,f__Saprospiraceae,g__Rubidimonas	1.65046
d__Bacteria,p__Proteobacteria,c__Alphaproteobacteria,o__Caulobacterales,f__Parvularculaceae,g__Parvularcula	1.64883
d__Bacteria,p__Proteobacteria,c__Gammaproteobacteria,o__Burkholderiales,f__Methylophilaceae,g__Methylophilus	1.64377
d__Bacteria,p__Verrucomicrobiota,c__Verrucomicrobiae,o__Chthoniobacterales	1.63984
d__Bacteria,p__Actinobacteriota,c__Actinobacteria,o__Propionibacteriales,f__Nocardioidaceae	1.6372
d__Bacteria,p__Proteobacteria,c__Gammaproteobacteria,o__Burkholderiales,f__Alcaligenaceae,g__Bordetella	1.62267
d__Bacteria,p__Bacteroidota,c__Rhodothermia,o__Rhodothermales,f__Rhodothermaceae,g__Rubrivirga	1.62095
d__Bacteria,p__Proteobacteria,c__Gammaproteobacteria,o__Oceanospirillales,f__Nitrincolaceae	1.60836
d__Bacteria,p__Proteobacteria,c__Alphaproteobacteria,o__Rhodobacterales,f__Rhodobacteraceae,g__Oceanicola	1.60783
d__Bacteria,p__Acidobacteriota,c__Holophagae	1.60304
d__Bacteria,p__Proteobacteria,c__Alphaproteobacteria,o__Rhizobiales,f__Devosiaceae,g__Devosia	1.59362
d__Bacteria,p__Proteobacteria,c__Gammaproteobacteria,o__Oceanospirillales,f__Saccharospirillaceae,g__Thalassolituus	1.58531
d__Bacteria,p__Proteobacteria,c__Gammaproteobacteria,o__Burkholderiales,f__Comamonadaceae,g__Schlegelella	1.58341
d__Bacteria,p__Proteobacteria,c__Alphaproteobacteria,o__Rhodobacterales,f__Rhodobacteraceae	1.58242
d__Bacteria,p__Proteobacteria,c__Alphaproteobacteria,o__Rhizobiales,f__Rhizobiaceae,g__Brucella	1.58078
d__Bacteria,p__Proteobacteria,c__Gammaproteobacteria,o__Burkholderiales,f__Alcaligenaceae,g__Paralcaligenes	1.56991
d__Bacteria,p__Proteobacteria,c__Gammaproteobacteria,o__Cellvibrionales,f__Cellvibrionaceae,g__Cellvibrio	1.5686
d__Bacteria,p__Proteobacteria,c__Alphaproteobacteria,o__Rhodobacterales,f__Rhodobacteraceae,g__Pseudophaeobacter	1.56785
d__Bacteria,p__Gemmatimonadota,c__Gemmatimonadetes,o__Gemmatimonadales,f__Gemmatimonadaceae	1.56779
d__Bacteria,p__Firmicutes,c__Bacilli,o__Exiguobacterales,f__Exiguobacteraceae,g__Exiguobacterium	1.56233
d__Bacteria,p__Actinobacteriota,c__Actinobacteria,o__Euzebyales,f__Euzebyaceae	1.56156
d__Bacteria,p__Proteobacteria,c__Gammaproteobacteria,o__Burkholderiales,f__Gallionellaceae,g__Gallionella	1.56148
d__Bacteria,p__Proteobacteria,c__Alphaproteobacteria,o__Alphaproteobacteria_Incertae_Sedis,f__Amorphaceae,g__Acuticoccus	1.56121
d__Bacteria,p__Proteobacteria,c__Gammaproteobacteria,o__Burkholderiales,f__Alcaligenaceae,g__Verticiella	1.55907
d__Bacteria,p__Bacteroidota,c__Bacteroidia,o__Bacteroidales,f__Rikenellaceae	1.55781
d__Bacteria,p__Proteobacteria,c__Alphaproteobacteria,o__Caulobacterales,f__Hyphomonadaceae,g__Hyphomonas	1.54409
d__Bacteria,p__Proteobacteria,c__Gammaproteobacteria,o__Burkholderiales,f__Comamonadaceae,g__Limnohabitans	1.5404
d__Bacteria,p__Proteobacteria,c__Alphaproteobacteria,o__Parvibaculales,f__Parvibaculaceae	1.53649
d__Bacteria,p__Proteobacteria,c__Alphaproteobacteria,o__Caulobacterales,f__Caulobacteraceae,g__Caulobacter	1.53598
d__Bacteria,p__Proteobacteria,c__Gammaproteobacteria,o__Burkholderiales,f__Oxalobacteraceae,g__Massilia	1.53504
d__Bacteria,p__Proteobacteria,c__Gammaproteobacteria,o__Burkholderiales,f__Comamonadaceae,g__Thiomonas	1.52751
d__Bacteria,p__Proteobacteria,c__Gammaproteobacteria,o__Cellvibrionales,f__Porticoccaceae	1.52407
d__Bacteria,p__Proteobacteria,c__Gammaproteobacteria,o__Enterobacterales,f__Pectobacteriaceae,g__Sodalis	1.52254
d__Bacteria,p__Proteobacteria,c__Alphaproteobacteria,o__Paracaedibacterales,f__Paracaedibacteraceae	1.51965
d__Bacteria,p__Proteobacteria,c__Alphaproteobacteria,o__Rhodobacterales,f__Rhodobacteraceae,g__Rubrimonas	1.51767
d__Bacteria,p__Proteobacteria,c__Gammaproteobacteria,o__Burkholderiales,f__Nitrosomonadaceae	1.507
d__Bacteria,p__Proteobacteria,c__Gammaproteobacteria,o__Oceanospirillales,f__Saccharospirillaceae,g__Oleibacter	1.50617
d__Bacteria,p__Proteobacteria,c__Alphaproteobacteria,o__Rhodobacterales,f__Rhodobacteraceae,g__Aliiroseovarius	1.50607
d__Bacteria,p__Proteobacteria,c__Alphaproteobacteria,o__Rhizobiales	1.50557
d__Bacteria,p__Actinobacteriota,c__Actinobacteria,o__Micromonosporales,f__Micromonosporaceae,g__Salinispora	1.50017
d__Bacteria,p__Proteobacteria,c__Alphaproteobacteria,o__Rhizobiales,f__Rhizobiaceae,g__Aureimonas	1.49945
d__Bacteria,p__Planctomycetota,c__Planctomycetes,o__Pirellulales,f__Pirellulaceae,g__Rubripirellula	1.49736
d__Bacteria,p__Proteobacteria,c__Alphaproteobacteria,o__Rhizobiales,f__Devosiaceae,g__Pelagibacterium	1.49447
d__Bacteria,p__Proteobacteria,c__Alphaproteobacteria,o__Rhodobacterales,f__Rhodobacteraceae,g__Silicimonas	1.49412
d__Bacteria,p__Firmicutes,c__Clostridia,o__Peptostreptococcales-Tissierellales,f__Peptostreptococcaceae,g__Romboutsia	1.49381
d__Bacteria,p__Proteobacteria,c__Gammaproteobacteria,o__Burkholderiales,f__Comamonadaceae,g__Comamonas	1.49132
d__Bacteria,p__Actinobacteriota,c__Actinobacteria,o__Micromonosporales,f__Micromonosporaceae	1.49122
d__Bacteria,p__Proteobacteria,c__Alphaproteobacteria,o__Rhodobacterales,f__Rhodobacteraceae,g__Marinibacterium	1.49041
d__Bacteria,p__Planctomycetota,c__Planctomycetes,o__Pirellulales,f__Pirellulaceae	1.48712
d__Bacteria,p__Proteobacteria,c__Gammaproteobacteria,o__Cellvibrionales,f__Porticoccaceae,g__Porticoccus	1.48099
d__Bacteria,p__Proteobacteria,c__Alphaproteobacteria,o__Sphingomonadales,f__Sphingomonadaceae,g__Polymorphobacter	1.47932
d__Bacteria,p__Proteobacteria,c__Alphaproteobacteria,o__Rhizobiales,f__Rhizobiaceae,g__Corticibacterium	1.47907
d__Bacteria,p__Firmicutes,c__Clostridia,o__Peptostreptococcales-Tissierellales,f__Peptostreptococcales-Tissierellales,g__Fenollaria	1.47896
d__Bacteria,p__Proteobacteria,c__Gammaproteobacteria,o__Burkholderiales,f__Oxalobacteraceae,g__Oxalobacteraceae	1.47803
d__Bacteria,p__Proteobacteria,c__Gammaproteobacteria,o__Burkholderiales,f__Rhodocyclaceae,g__Azoarcus	1.47773
d__Bacteria,p__Actinobacteriota,c__Actinobacteria,o__Micrococcales,f__Dermatophilaceae,g__Mobilicoccus	1.47583
d__Bacteria,p__Proteobacteria,c__Alphaproteobacteria,o__Rhizobiales,f__Rhizobiaceae,g__Ensifer	1.47467
d__Bacteria,p__Proteobacteria,c__Alphaproteobacteria,o__Rhizobiales,f__Xanthobacteraceae,g__Rhodoplanes	1.47328
d__Bacteria,p__Proteobacteria,c__Gammaproteobacteria,o__Burkholderiales,f__Alcaligenaceae,g__Pelistega	1.46886
d__Bacteria,p__Firmicutes,c__Clostridia,o__Peptostreptococcales-Tissierellales,f__Peptostreptococcales-Tissierellales,g__Finegoldia	1.46724
d__Bacteria,p__Proteobacteria,c__Alphaproteobacteria,o__Caulobacterales,f__Caulobacteraceae,g__Asticcacaulis	1.46631
d__Bacteria,p__Proteobacteria,c__Alphaproteobacteria,o__Rhizobiales,f__Rhizobiaceae,g__Aliihoeflea	1.46603
d__Bacteria,p__Patescibacteria,c__Saccharimonadia,o__Saccharimonadales,f__Saccharimonadaceae	1.46582
d__Bacteria,p__Spirochaetota,c__Spirochaetia,o__Spirochaetales,f__Spirochaetaceae	1.46269
d__Bacteria,p__Bacteroidota,c__Bacteroidia,o__Bacteroidales,f__Rikenellaceae,g__Rikenellaceae	1.4603
d__Bacteria,p__Proteobacteria,c__Alphaproteobacteria,o__Rhizobiales,f__Stappiaceae,g__Breoghania	1.45996
d__Bacteria,p__Proteobacteria,c__Alphaproteobacteria,o__Rhizobiales,f__Stappiaceae,g__Nesiotobacter	1.45824
d__Bacteria,p__Proteobacteria,c__Gammaproteobacteria,o__Burkholderiales,f__Comamonadaceae,g__Tibeticola	1.454
d__Bacteria,p__Proteobacteria,c__Alphaproteobacteria,o__Sphingomonadales,f__Sphingomonadaceae,g__Croceicoccus	1.44507
d__Bacteria,p__Proteobacteria,c__Alphaproteobacteria,o__Rhodobacterales,f__Rhodobacteraceae,g__Tropicibacter	1.44269
d__Bacteria,p__Proteobacteria,c__Gammaproteobacteria,o__Cellvibrionales,f__Cellvibrionaceae,g__Umboniibacter	1.44111
d__Bacteria,p__Proteobacteria,c__Alphaproteobacteria,o__Rhizobiales,f__Devosiaceae	1.43905
d__Bacteria,p__Proteobacteria,c__Gammaproteobacteria,o__Burkholderiales,f__Oxalobacteraceae,g__Undibacterium	1.43622
d__Bacteria,p__Proteobacteria,c__Gammaproteobacteria,o__Gammaproteobacteria_Incertae_Sedis,f__Unknown_Family,g__Wenzhouxiangella	1.43487
d__Bacteria,p__Proteobacteria,c__Gammaproteobacteria,o__Alteromonadales,f__Colwelliaceae,g__Colwellia	1.43033
d__Bacteria,p__Proteobacteria,c__Alphaproteobacteria,o__Rhizobiales,f__Rhizobiaceae,g__Ciceribacter	1.42953
d__Bacteria,p__Firmicutes,c__Bacilli,o__Erysipelotrichales,f__Erysipelatoclostridiaceae	1.42883
d__Bacteria,p__Proteobacteria,c__Alphaproteobacteria,o__Caulobacterales,f__Hyphomonadaceae,g__Hyphobacterium	1.42685
d__Bacteria,p__Proteobacteria,c__Alphaproteobacteria,o__Rhizobiales,f__Xanthobacteraceae,g__Ancylobacter	1.42557
d__Bacteria,p__Actinobacteriota,c__Actinobacteria,o__Actinomycetales,f__Actinomycetaceae,g__Varibaculum	1.42303
d__Bacteria,p__Proteobacteria,c__Alphaproteobacteria,o__Sneathiellales,f__Sneathiellaceae,g__Sneathiella	1.42153
d__Bacteria,p__Proteobacteria,c__Gammaproteobacteria,o__Methylococcales,f__Methylomonadaceae	1.42107
d__Bacteria,p__Firmicutes,c__Bacilli,o__Izemoplasmatales,f__Izemoplasmataceae,g__Izimaplasma	1.42073
d__Bacteria,p__Acidobacteriota,c__Thermoanaerobaculia,o__Thermoanaerobaculales,f__Thermoanaerobaculaceae	1.42046
d__Bacteria,p__Proteobacteria,c__Alphaproteobacteria,o__Caulobacterales,f__Hyphomonadaceae,g__Henriciella	1.41683
d__Bacteria,p__Proteobacteria,c__Alphaproteobacteria,o__Rhizobiales,f__Rhizobiaceae,g__Shinella	1.41389
d__Bacteria,p__Bacteroidota,c__Bacteroidia,o__Flavobacteriales,f__Flavobacteriaceae,g__Nonlabens	1.41258
d__Bacteria,p__Firmicutes,c__Bacilli,o__Lactobacillales,f__Lactobacillales,g__Lactobacillales	1.40392
d__Bacteria,p__Firmicutes,c__Clostridia,o__Oscillospirales,f__Ruminococcaceae	1.40075
d__Bacteria,p__Proteobacteria,c__Gammaproteobacteria,o__Burkholderiales,f__Alcaligenaceae,g__Kerstersia	1.40059
WATER
d__Bacteria,p__Bacteroidota,c__Bacteroidia,o__Flavobacteriales,f__Weeksellaceae,g__Chryseobacterium	2.28006
d__Bacteria,p__Desulfobacterota,c__Desulfobulbia,o__Desulfobulbales,f__Desulfocapsaceae,g__Desulfocapsa	2.11777
d__Bacteria,p__Proteobacteria,c__Gammaproteobacteria,o__Halothiobacillales,f__Halothiobacillaceae,g__Thiofaba	2.11385
d__Bacteria,p__Firmicutes,c__Bacilli,o__Staphylococcales,f__Gemellaceae,g__Gemella	2.04541
d__Bacteria,p__Nitrospirota,c__Thermodesulfovibrionia,o__Magnetobacteriales,f__Magnetobacteriaceae	1.98079
d__Bacteria,p__Chloroflexi,c__Chloroflexia,o__Thermomicrobiales	1.91715
d__Bacteria,p__Cyanobacteria,c__Cyanobacteriia,o__Leptolyngbyales,f__Leptolyngbyaceae,g__Leptolyngbya	1.82662
d__Bacteria,p__Bacteroidota,c__Bacteroidia,o__Cytophagales,f__Hymenobacteraceae,g__Pontibacter	1.81666
d__Bacteria,p__Proteobacteria,c__Alphaproteobacteria,o__Rhizobiales,f__Stappiaceae,g__Pannonibacter	1.81387
d__Bacteria,p__Firmicutes,c__Clostridia,o__Lachnospirales,f__Lachnospiraceae,g__Vallitalea	1.7683
d__Bacteria,p__Firmicutes,c__Bacilli,o__Thermoactinomycetales,f__Thermoactinomycetaceae,g__Thermoflavimicrobium	1.76044
d__Bacteria,p__Bacteroidota,c__Bacteroidia,o__Flavobacteriales,f__Unknown_Family,g__Ichthyobacterium	1.7587
d__Bacteria,p__Proteobacteria,c__Gammaproteobacteria,o__Burkholderiales,f__Alcaligenaceae	1.73461
d__Bacteria,p__Cyanobacteria,c__Cyanobacteriia,o__Cyanobacteriales,f__Phormidiaceae,g__Lyngbya	1.72637
d__Bacteria,p__Proteobacteria,c__Gammaproteobacteria,o__Chromatiales,f__Chromatiaceae,g__Thiocystis	1.72298
d__Bacteria,p__Desulfobacterota,c__Desulfobulbia,o__Desulfobulbales	1.70433
d__Bacteria,p__Proteobacteria,c__Alphaproteobacteria,o__Rhizobiales,f__Stappiaceae,g__Stappia	1.70358
d__Bacteria,p__Proteobacteria,c__Alphaproteobacteria,o__Rickettsiales,f__Rickettsiales	1.70054
d__Bacteria,p__Proteobacteria,c__Gammaproteobacteria,o__Burkholderiales,f__Comamonadaceae	1.69551
d__Bacteria,p__Proteobacteria,c__Gammaproteobacteria,o__Xanthomonadales,f__Rhodanobacteraceae,g__Luteibacter	1.68494
d__Bacteria,p__Myxococcota,c__Polyangia,o__Nannocystales,f__Nannocystaceae,g__Enhygromyxa	1.68431
d__Bacteria,p__Proteobacteria,c__Gammaproteobacteria,o__Competibacterales,f__Competibacteraceae	1.66994
d__Bacteria,p__Verrucomicrobiota,c__Chlamydiae,o__Chlamydiales	1.66772
d__Bacteria,p__Bacteroidota,c__Bacteroidia,o__Bacteroidales,f__Salinivirgaceae	1.66275
d__Bacteria,p__Bacteroidota,c__Bacteroidia,o__Cytophagales,f__Spirosomaceae,g__Flectobacillus	1.63517
d__Bacteria,p__Desulfobacterota,c__Desulfobacteria,o__Desulfobacterales,f__Desulfobacteraceae,g__Desulfocella	1.62836
d__Bacteria,p__Proteobacteria,c__Alphaproteobacteria,o__Rhodobacterales,f__Rhodobacteraceae,g__Jhaorihella	1.62599
d__Bacteria,p__Bacteroidota,c__Bacteroidia,o__Cytophagales,f__Cytophagaceae,g__Cytophaga	1.61669
d__Bacteria,p__Bacteroidota,c__Bacteroidia,o__Chitinophagales	1.61595
d__Bacteria,p__Proteobacteria,c__Gammaproteobacteria,o__Cellvibrionales,f__Cellvibrionaceae,g__Pseudoteredinibacter	1.61412
d__Bacteria,p__Desulfobacterota,c__Desulfuromonadia,o__Desulfuromonadia,f__Geopsychrobacteraceae,g__Desulfuromusa	1.61106
d__Bacteria,p__Proteobacteria,c__Alphaproteobacteria,o__Thalassobaculales,f__Thalassobaculaceae,g__Thalassobaculum	1.61045
d__Bacteria,p__Campilobacterota,c__Campylobacteria,o__Campylobacterales,f__Helicobacteraceae	1.60768
d__Bacteria,p__Cyanobacteria,c__Cyanobacteriia,o__Gloeobacterales,f__Gloeobacteraceae	1.59812
d__Bacteria,p__Proteobacteria,c__Gammaproteobacteria,o__Oceanospirillales,f__Pseudohongiellaceae	1.59786
d__Bacteria,p__Desulfobacterota,c__Desulfobacteria,o__Desulfobacterales,f__Desulfococcaceae	1.59786
d__Bacteria,p__Firmicutes,c__Clostridia,o__Oscillospirales,f__Ruminococcaceae,g__Ruminococcus	1.59594
d__Bacteria,p__Bacteroidota,c__Bacteroidia,o__Bacteroidales	1.58356
d__Bacteria,p__Myxococcota,c__Polyangia,o__Polyangiales,f__Polyangiaceae,g__Chondromyces	1.58288
d__Bacteria,p__Proteobacteria,c__Alphaproteobacteria,o__Rhodospirillales,f__Magnetospiraceae,g__Magnetospira	1.56859
d__Bacteria,p__Cyanobacteria,c__Cyanobacteriia,o__Cyanobacteriales,f__Nostocaceae,g__Cylindrospermopsis_CRJ1	1.56784
d__Bacteria,p__Entotheonellaeota,c__Entotheonellia,o__Entotheonellales,f__Entotheonellaceae,g__Entotheonellaceae	1.5599
d__Bacteria,p__Proteobacteria,c__Alphaproteobacteria,o__Rhodobacterales,f__Rhodobacteraceae,g__Boseongicola	1.55872
d__Bacteria,p__Firmicutes,c__Clostridia,o__Peptostreptococcales-Tissierellales,f__Anaerovoracaceae,g__Anaerovorax	1.55733
d__Bacteria,p__Bacteroidota,c__Bacteroidia,o__Sphingobacteriales,f__Sphingobacteriaceae,g__Sphingobacterium	1.55098
d__Bacteria,p__Chloroflexi,c__Anaerolineae,o__Caldilineales,f__Caldilineaceae,g__Caldilinea	1.54539
d__Bacteria,p__Proteobacteria,c__Alphaproteobacteria,o__Rhodobacterales,f__Rhodobacteraceae,g__Albidovulum	1.54175
d__Bacteria,p__Desulfobacterota,c__Syntrophia,o__Syntrophales,f__Smithellaceae,g__Smithella	1.53719
d__Bacteria,p__Bacteroidota,c__Bacteroidia,o__Cytophagales,f__Cyclobacteriaceae,g__Reichenbachiella	1.53566
d__Bacteria,p__Proteobacteria,c__Alphaproteobacteria,o__Kordiimonadales,f__Kordiimonadaceae,g__Kordiimonas	1.53181
d__Bacteria,p__Bacteroidota,c__Bacteroidia	1.52941
d__Bacteria,p__Proteobacteria,c__Gammaproteobacteria,o__Burkholderiales,f__Comamonadaceae,g__Ideonella	1.52495
d__Bacteria,p__Cyanobacteria,c__Vampirivibrionia,o__Gastranaerophilales,f__Gastranaerophilales,g__Gastranaerophilales	1.52271
d__Bacteria,p__Proteobacteria,c__Alphaproteobacteria,o__Rhodobacterales,f__Rhodobacteraceae,g__Litoreibacter	1.51866
d__Bacteria,p__Proteobacteria,c__Gammaproteobacteria,o__Chromatiales,f__Chromatiaceae,g__Achromatium	1.51243
d__Bacteria,p__Proteobacteria,c__Alphaproteobacteria,o__Rhodobacterales,f__Rhodobacteraceae,g__Limibaculum	1.50868
d__Bacteria,p__Bacteroidota,c__Bacteroidia,o__Flavobacteriales,f__Flavobacteriaceae,g__Algibacter	1.50673
d__Bacteria,p__Proteobacteria,c__Gammaproteobacteria,o__Vibrionales,f__Vibrionaceae,g__Grimontia	1.5037
d__Bacteria,p__Desulfobacterota,c__Desulfuromonadia,o__Desulfuromonadia,f__Desulfuromonadaceae,g__Desulfuromonas	1.50179
d__Bacteria,p__Proteobacteria,c__Gammaproteobacteria,o__Oceanospirillales,f__Halomonadaceae,g__Marinospirillum	1.50125
d__Bacteria,p__Verrucomicrobiota,c__Chlamydiae,o__Chlamydiales,f__Parachlamydiaceae	1.50093
d__Bacteria,p__Bacteroidota,c__Bacteroidia,o__Flavobacteriales,f__Flavobacteriaceae,g__Polaribacter	1.49761
d__Bacteria,p__Planctomycetota,c__Planctomycetes,o__Planctomycetales,f__Gimesiaceae	1.49739
d__Bacteria,p__Verrucomicrobiota,c__Chlamydiae	1.4963
d__Bacteria,p__Bacteroidota,c__Bacteroidia,o__Cytophagales,f__Flammeovirgaceae,g__Flammeovirga	1.49627
d__Bacteria,p__Proteobacteria,c__Gammaproteobacteria,o__Oceanospirillales,f__Alcanivoracaceae1,g__Alcanivorax	1.49608
d__Bacteria,p__Cyanobacteria,c__Cyanobacteriia,o__Thermosynechococcales,f__Thermosynechococcaceae,g__Synechococcus_IR11	1.49404
d__Bacteria,p__Proteobacteria,c__Alphaproteobacteria,o__Rhizobiales,f__Beijerinckiaceae,g__Roseiarcus	1.49037
d__Bacteria,p__Bacteroidota,c__Bacteroidia,o__Flavobacteriales,f__Flavobacteriaceae,g__Maribacter	1.48916
d__Bacteria,p__Bacteroidota,c__Bacteroidia,o__Flavobacteriales,f__Flavobacteriaceae,g__Jejuia	1.48856
d__Bacteria,p__Bacteroidota,c__Rhodothermia,o__Rhodothermales,f__Rhodothermaceae,g__Rubrivirga	1.47309
d__Bacteria,p__Firmicutes,c__Desulfitobacteriia,o__Desulfitobacteriales	1.47304
d__Bacteria,p__Cyanobacteria,c__Cyanobacteriia,o__Phormidesmiales,f__Phormidesmiaceae,g__Phormidesmiaceae	1.47179
d__Bacteria,p__Myxococcota,c__Polyangia,o__Nannocystales,f__Nannocystaceae,g__Plesiocystis	1.47178
d__Bacteria,p__Proteobacteria,c__Gammaproteobacteria,o__Burkholderiales,f__Oxalobacteraceae,g__Noviherbaspirillum	1.47158
d__Bacteria,p__Actinobacteriota,c__Actinobacteria,o__Propionibacteriales,f__Nocardioidaceae,g__Nocardioides	1.47128
d__Bacteria,p__Bacteroidota,c__Bacteroidia,o__Bacteroidales,f__Prolixibacteraceae,g__Draconibacterium	1.46942
d__Bacteria,p__Proteobacteria,c__Gammaproteobacteria,o__Cellvibrionales,f__Halieaceae,g__Haliea	1.46374
d__Bacteria,p__Bacteroidota,c__Bacteroidia,o__Flavobacteriales,f__Flavobacteriaceae,g__Neptunitalea	1.45552
d__Bacteria,p__Verrucomicrobiota,c__Verrucomicrobiae,o__Verrucomicrobiales,f__Rubritaleaceae,g__Rubritalea	1.45219
d__Bacteria,p__Bacteroidota,c__Bacteroidia,o__Flavobacteriales,f__Crocinitomicaceae	1.45169
d__Bacteria,p__Bacteroidota,c__Bacteroidia,o__Cytophagales,f__Cyclobacteriaceae,g__Ekhidna	1.44953
d__Bacteria,p__Bacteroidota,c__Bacteroidia,o__Flavobacteriales,f__Crocinitomicaceae,g__Crocinitomix	1.44782
d__Bacteria,p__Verrucomicrobiota,c__Lentisphaeria,o__Lentisphaerales,f__Lentisphaeraceae,g__Lentisphaera	1.44774
d__Bacteria,p__Proteobacteria,c__Gammaproteobacteria,o__Vibrionales,f__Vibrionaceae	1.44655
d__Bacteria,p__Bacteroidota,c__Bacteroidia,o__Flavobacteriales,f__Flavobacteriaceae,g__Seonamhaeicola	1.43529
d__Bacteria,p__Actinobacteriota,c__Actinobacteria,o__Micrococcales,f__Microbacteriaceae,g__Pseudoclavibacter	1.43524
d__Bacteria,p__Bacteroidota,c__Bacteroidia,o__Flavobacteriales,f__Flavobacteriaceae,g__Spongiibacterium	1.43437
d__Bacteria,p__Proteobacteria,c__Alphaproteobacteria,o__Rhodobacterales,f__Rhodobacteraceae,g__Planktomarina	1.42912
d__Bacteria,p__Bacteroidota,c__Bacteroidia,o__Bacteroidales,f__Prolixibacteraceae	1.42559
d__Bacteria,p__Fusobacteriota,c__Fusobacteriia,o__Fusobacteriales,f__Fusobacteriaceae,g__Fusobacterium	1.42451
d__Bacteria,p__Actinobacteriota,c__Actinobacteria,o__Nitriliruptorales,f__Nitriliruptoraceae,g__Nitriliruptoraceae	1.42384
d__Bacteria,p__Proteobacteria,c__Alphaproteobacteria,o__Kiloniellales,f__Kiloniellaceae,g__Pelagibius	1.42135
d__Bacteria,p__Sumerlaeota,c__Sumerlaeia	1.42107
d__Bacteria,p__Proteobacteria,c__Alphaproteobacteria,o__Rickettsiales,f__Rickettsiaceae,g__Rickettsia	1.41731
d__Bacteria,p__Firmicutes,c__Clostridia,o__Lachnospirales,f__Lachnospiraceae,g__Lachnoclostridium	1.41724
d__Bacteria,p__Proteobacteria,c__Alphaproteobacteria,o__Rhodobacterales,f__Rhodobacteraceae,g__Ruegeria	1.41721
d__Bacteria,p__Actinobacteriota,c__Coriobacteriia,o__Coriobacteriales,f__Coriobacteriales_Incertae_Sedis,g__Raoultibacter	1.41636
d__Bacteria,p__Cyanobacteria,c__Vampirivibrionia,o__Vampirovibrionales,f__Vampirovibrionaceae,g__Vampirovibrio	1.41573
d__Bacteria,p__Proteobacteria,c__Alphaproteobacteria,o__Kiloniellales,f__Kiloniellaceae,g__Tistlia	1.41571
d__Bacteria,p__Bacteroidota,c__Bacteroidia,o__Bacteroidales,f__Marinilabiliaceae,g__Labilibacter	1.41551
d__Bacteria,p__Actinobacteriota,c__Actinobacteria,o__Micrococcales,f__Microbacteriaceae,g__Clavibacter	1.41404
d__Bacteria,p__Desulfobacterota,c__Desulfuromonadia	1.41319
d__Bacteria,p__Patescibacteria	1.41047
d__Bacteria,p__Bacteroidota,c__Bacteroidia,o__Bacteroidetes	1.40847
d__Bacteria,p__Campilobacterota,c__Campylobacteria,o__Campylobacterales,f__Sulfurovaceae,g__Nitratifractor	1.40746
d__Bacteria,p__Chloroflexi,c__Anaerolineae,o__Ardenticatenales,f__Ardenticatenaceae	1.40175
d__Bacteria,p__Deinococcota,c__Deinococci,o__Deinococcales,f__Trueperaceae,g__Truepera	1.39642
d__Bacteria,p__Bacteroidota,c__Bacteroidia,o__Chitinophagales,f__Chitinophagaceae,g__Sediminibacterium	1.39573
d__Bacteria,p__Proteobacteria,c__Alphaproteobacteria,o__Kiloniellales,f__Kiloniellaceae,g__Limibacillus	1.39452
d__Bacteria,p__Bacteroidota,c__Bacteroidia,o__Flavobacteriales,f__Flavobacteriaceae,g__Flavobacteriaceae	1.39405
d__Bacteria,p__Bacteroidota,c__Bacteroidia,o__Flavobacteriales,f__Cryomorphaceae,g__Luteibaculum	1.39399
d__Bacteria,p__Bacteroidota,c__Bacteroidia,o__Chitinophagales,f__Chitinophagaceae,g__Taibaiella	1.39391
d__Bacteria,p__Cyanobacteria,c__Cyanobacteriia,o__Cyanobacteriales,f__Microcystaceae,g__Synechocystis	1.39335
d__Bacteria,p__Proteobacteria,c__Gammaproteobacteria,o__Burkholderiales,f__Sulfuricellaceae,g__Sulfuricella	1.39171
d__Bacteria,p__Proteobacteria,c__Gammaproteobacteria,o__Methylococcales,f__Methylococcaceae,g__Methylocaldum	1.39017
d__Bacteria,p__Proteobacteria,c__Alphaproteobacteria,o__Kiloniellales,f__Fodinicurvataceae	1.38811
d__Bacteria,p__Proteobacteria,c__Alphaproteobacteria,o__Thalassobaculales	1.3879
d__Bacteria,p__Proteobacteria,c__Gammaproteobacteria,o__Ectothiorhodospirales,f__Ectothiorhodospiraceae,g__Halofilum	1.38539
d__Bacteria,p__Proteobacteria,c__Gammaproteobacteria,o__Chromatiales,f__Chromatiaceae,g__Halochromatium	1.38505
d__Bacteria,p__Planctomycetota,c__Phycisphaerae,o__Phycisphaerales,f__Phycisphaeraceae	1.38483
d__Bacteria,p__Cyanobacteria,c__Cyanobacteriia,o__Cyanobacteriales,f__Chroococcidiopsaceae,g__Myxosarcina_SAG_30.84	1.38464
d__Bacteria,p__Proteobacteria,c__Gammaproteobacteria,o__Burkholderiales,f__Rhodocyclaceae,g__Azoarcus	1.38444
d__Bacteria,p__Cyanobacteria,c__Cyanobacteriia,o__Cyanobacteriales,f__Prochloraceae	1.38444
d__Bacteria,p__Bacteroidota,c__Bacteroidia,o__Flavobacteriales,f__Cryomorphaceae,g__Owenweeksia	1.38309
d__Bacteria,p__Proteobacteria,c__Gammaproteobacteria,o__Vibrionales,f__Vibrionaceae,g__Thaumasiovibrio	1.38133
d__Bacteria,p__Firmicutes,c__Clostridia,o__Lachnospirales,f__Lachnospiraceae,g__Anaerostignum	1.3813
d__Bacteria,p__Proteobacteria,c__Gammaproteobacteria,o__Alteromonadales,f__Alteromonadaceae,g__Aliiglaciecola	1.37962
d__Bacteria,p__Firmicutes,c__Clostridia,o__Christensenellales,f__Christensenellaceae	1.37949
d__Bacteria,p__Proteobacteria,c__Alphaproteobacteria,o__Caulobacterales,f__Parvularculaceae,g__Amphiplicatus	1.3794
d__Bacteria,p__Proteobacteria,c__Gammaproteobacteria,o__Burkholderiales,f__Alcaligenaceae,g__Castellaniella	1.37825
d__Bacteria,p__Bacteroidota,c__Bacteroidia,o__Cytophagales,f__Amoebophilaceae	1.37612
d__Bacteria,p__Acidobacteriota,c__Vicinamibacteria,o__Vicinamibacterales	1.37323
d__Bacteria,p__Bacteroidota,c__Bacteroidia,o__Flavobacteriales,f__Crocinitomicaceae,g__Fluviicola	1.37275
d__Bacteria,p__Proteobacteria,c__Gammaproteobacteria,o__Ectothiorhodospirales,f__Ectothiorhodospiraceae,g__Thioalkalivibrio	1.37249
d__Bacteria,p__Verrucomicrobiota,c__Lentisphaeria	1.36796
d__Bacteria,p__Proteobacteria,c__Gammaproteobacteria,o__Cellvibrionales,f__Cellvibrionaceae,g__Agarilytica	1.36784
d__Bacteria,p__Bacteroidota,c__Bacteroidia,o__Flavobacteriales,f__Crocinitomicaceae,g__Salinirepens	1.36615
d__Bacteria,p__Desulfobacterota,c__Desulfobulbia,o__Desulfobulbales,f__Desulfobulbaceae,g__Desulfobulbus	1.36443
d__Bacteria,p__Planctomycetota,c__Planctomycetes,o__Planctomycetales,f__Rubinisphaeraceae	1.36425
d__Bacteria,p__Proteobacteria,c__Gammaproteobacteria,o__Burkholderiales,f__Comamonadaceae,g__Delftia	1.36352
d__Bacteria,p__Bacteroidota,c__Bacteroidia,o__Cytophagales,f__Cyclobacteriaceae,g__Fabibacter	1.36322
d__Bacteria,p__Bacteroidota,c__Bacteroidia,o__Chitinophagales,f__Saprospiraceae,g__Portibacter	1.36266
d__Bacteria,p__Cyanobacteria,c__Vampirivibrionia,o__Caenarcaniphilales,f__Caenarcaniphilales,g__Caenarcaniphilales	1.36138
d__Bacteria,p__Acidobacteriota,c__Vicinamibacteria,o__Vicinamibacterales,f__Vicinamibacteraceae,g__Vicinamibacteraceae	1.3606
d__Bacteria,p__Proteobacteria,c__Alphaproteobacteria,o__Caulobacterales,f__Parvularculaceae	1.3605
d__Bacteria,p__Cyanobacteria,c__Cyanobacteriia,o__Cyanobacteriales,f__Nostocaceae,g__Nostoc	1.35951
d__Bacteria,p__Proteobacteria,c__Gammaproteobacteria,o__Burkholderiales	1.35831
d__Bacteria,p__Bacteroidota,c__Bacteroidia,o__Sphingobacteriales,f__Lentimicrobiaceae,g__Lentimicrobiaceae	1.358
d__Bacteria,p__Firmicutes,c__Clostridia,o__Oscillospirales,f__Ruminococcaceae,g__Negativibacillus	1.35417
d__Bacteria,p__Bacteroidota,c__Bacteroidia,o__Flavobacteriales,f__Flavobacteriaceae,g__Maritimimonas	1.35141
d__Bacteria,p__Desulfobacterota,c__Dissulfuribacteria,o__Dissulfuribacterales,f__Dissulfuribacteraceae	1.35117
d__Bacteria,p__Actinobacteriota,c__Thermoleophilia,o__Gaiellales,f__Gaiellaceae,g__Gaiella	1.34593
d__Bacteria,p__Proteobacteria,c__Alphaproteobacteria,o__Rhizobiales,f__Hyphomicrobiaceae,g__Hyphomicrobium	1.34548
d__Bacteria,p__Acidobacteriota	1.34481
d__Bacteria,p__Planctomycetota	1.34333
d__Bacteria,p__Bacteroidota,c__Bacteroidia,o__Cytophagales,f__Cyclobacteriaceae,g__Marinoscillum	1.34329
d__Bacteria,p__Planctomycetota,c__Planctomycetes,o__Pirellulales,f__Pirellulaceae,g__Rhodopirellula	1.34282
d__Bacteria,p__Marinimicrobia	1.34211
d__Bacteria,p__Bacteroidota,c__Bacteroidia,o__Flavobacteriales,f__Flavobacteriaceae,g__Salinimicrobium	1.34195
d__Bacteria,p__Firmicutes,c__Clostridia,o__Peptostreptococcales-Tissierellales,f__Peptostreptococcaceae,g__Paeniclostridium	1.34088
d__Bacteria,p__Chloroflexi,c__Anaerolineae	1.33945
d__Bacteria,p__Cyanobacteria,c__Cyanobacteriia,o__Cyanobacteriales,f__Phormidiaceae,g__Planktothrix	1.33841
d__Bacteria,p__Proteobacteria,c__Alphaproteobacteria,o__Rickettsiales,f__Mitochondria	1.33834
d__Bacteria,p__Desulfobacterota,c__Desulfomonilia,o__Desulfomonilales,f__Desulfomonilaceae,g__Desulfomonile	1.3368
d__Bacteria,p__Campilobacterota,c__Campylobacteria,o__Campylobacterales	1.33628
d__Bacteria,p__Campilobacterota,c__Campylobacteria,o__Campylobacterales,f__Hydrogenimonadaceae,g__Hydrogenimonas	1.33597
d__Bacteria,p__Proteobacteria,c__Alphaproteobacteria,o__Rhodospirillales,f__Rhodospirillaceae,g__Marispirillum	1.33495
d__Bacteria,p__Bacteroidota,c__Bacteroidia,o__Chitinophagales,f__Chitinophagaceae,g__Edaphobaculum	1.33494
d__Bacteria,p__Actinobacteriota,c__Actinobacteria,o__Micrococcales,f__Micrococcaceae,g__Arthrobacter	1.33334
d__Bacteria,p__Bacteroidota,c__Rhodothermia,o__Rhodothermales,f__Rhodothermaceae,g__Rubricoccus	1.33159
d__Bacteria,p__Proteobacteria,c__Gammaproteobacteria,o__Alteromonadales,f__Pseudoalteromonadaceae,g__Algicola	1.3313
d__Bacteria,p__Desulfobacterota,c__Desulfarculia,o__Desulfarculales,f__Desulfarculaceae,g__Desulfocarbo	1.32997
d__Bacteria,p__Acidobacteriota,c__Thermoanaerobaculia,o__Thermoanaerobaculales,f__Thermoanaerobaculaceae	1.32991
d__Bacteria,p__Bacteroidota,c__Bacteroidia,o__Flavobacteriales,f__Flavobacteriaceae,g__Gramella	1.32987
d__Bacteria,p__Bacteroidota,c__Bacteroidia,o__Flavobacteriales,f__Cryomorphaceae,g__Phaeocystidibacter	1.32857
d__Bacteria,p__Proteobacteria,c__Alphaproteobacteria,o__Caulobacterales,f__Hyphomonadaceae,g__Hirschia	1.32829
d__Bacteria,p__Firmicutes,c__Clostridia,o__Lachnospirales,f__Lachnospiraceae,g__Lachnospiraceae	1.32828
d__Bacteria,p__Planctomycetota,c__Planctomycetes,o__Pirellulales,f__Pirellulaceae,g__Pirellula	1.32771
d__Bacteria,p__Cyanobacteria,c__Cyanobacteriia,o__Synechococcales,f__Cyanobiaceae	1.32701
d__Bacteria,p__Desulfobacterota,c__Syntrophia,o__Syntrophales	1.32559
d__Bacteria,p__Firmicutes,c__Clostridia	1.32542
d__Bacteria,p__Verrucomicrobiota,c__Kiritimatiellae	1.32531
d__Bacteria,p__Myxococcota,c__Polyangia,o__Nannocystales,f__Nannocystaceae,g__Nannocystis	1.32485
d__Bacteria,p__Bacteroidota,c__Bacteroidia,o__Flavobacteriales,f__Flavobacteriaceae,g__Sinomicrobium	1.32258
d__Bacteria,p__Firmicutes,c__Clostridia,o__Peptostreptococcales-Tissierellales,f__Peptostreptococcales-Tissierellales,g__Guggenheimella	1.32113
d__Bacteria,p__Planctomycetota,c__Planctomycetes,o__Pirellulales,f__Pirellulaceae,g__Bythopirellula	1.3188
d__Bacteria,p__Bacteroidota,c__Bacteroidia,o__Flavobacteriales,f__Cryomorphaceae,g__Vicingus	1.31735
d__Bacteria,p__Proteobacteria,c__Alphaproteobacteria,o__Rhodobacterales,f__Rhodobacteraceae,g__Ascidiaceihabitans	1.31701
d__Bacteria,p__Planctomycetota,c__Planctomycetes,o__Planctomycetales	1.31665
d__Bacteria,p__Proteobacteria,c__Alphaproteobacteria,o__Kiloniellales,f__Fodinicurvataceae,g__Limimonas	1.31613
d__Bacteria,p__Proteobacteria,c__Alphaproteobacteria,o__Rhodobacterales,f__Rhodobacteraceae,g__Dinoroseobacter	1.31589
d__Bacteria,p__Proteobacteria,c__Gammaproteobacteria,o__Burkholderiales,f__Alcaligenaceae,g__Alcaligenes	1.31523
d__Bacteria,p__Planctomycetota,c__Planctomycetes,o__Isosphaerales,f__Isosphaeraceae,g__Tundrisphaera	1.31523
d__Bacteria,p__Bacteroidota,c__Bacteroidia,o__Cytophagales,f__Cyclobacteriaceae,g__Nafulsella	1.31523
d__Bacteria,p__Planctomycetota,c__Planctomycetes,o__Pirellulales,f__Pirellulaceae,g__Blastopirellula	1.31492
d__Bacteria,p__Bacteroidota,c__Bacteroidia,o__Flavobacteriales,f__Weeksellaceae	1.31354
d__Bacteria,p__Proteobacteria,c__Alphaproteobacteria,o__Rhizobiales,f__Xanthobacteraceae	1.31282
d__Bacteria,p__Proteobacteria,c__Alphaproteobacteria,o__Rhodospirillales,f__Terasakiellaceae,g__Terasakiella	1.31137
d__Bacteria,p__Chloroflexi,c__Ktedonobacteria	1.31089
d__Bacteria,p__Planctomycetota,c__Planctomycetes,o__Pirellulales,f__Pirellulaceae	1.31037
d__Bacteria,p__Campilobacterota,c__Campylobacteria,o__Campylobacterales,f__Arcobacteraceae	1.30719
d__Bacteria,p__Proteobacteria,c__Gammaproteobacteria,o__Oceanospirillales,f__Nitrincolaceae,g__Nitrincola	1.30644
d__Bacteria,p__Proteobacteria,c__Gammaproteobacteria,o__Vibrionales,f__Vibrionaceae,g__Enterovibrio	1.30643
d__Bacteria,p__Bacteroidota,c__Rhodothermia,o__Rhodothermales,f__Rhodothermaceae	1.30622
d__Bacteria,p__Verrucomicrobiota,c__Omnitrophia,o__Omnitrophales,f__Omnitrophaceae	1.30554
d__Bacteria,p__Proteobacteria,c__Gammaproteobacteria,o__Gammaproteobacteria_Incertae_Sedis,f__Unknown_Family,g__Wenzhouxiangella	1.30399
d__Bacteria,p__Proteobacteria,c__Alphaproteobacteria,o__Rickettsiales	1.30187
d__Bacteria,p__Verrucomicrobiota,c__Verrucomicrobiae,o__Opitutales,f__Puniceicoccaceae	1.30185
d__Bacteria,p__Firmicutes,c__Clostridia,o__Peptostreptococcales-Tissierellales,f__Peptostreptococcaceae,g__Tepidibacter	1.3018
d__Bacteria,p__Firmicutes,c__Clostridia,o__Oscillospirales,f__Ruminococcaceae	1.30008
d__Bacteria	1.29934
d__Bacteria,p__Actinobacteriota,c__Actinobacteria,o__Frankiales,f__Sporichthyaceae	1.29715
d__Bacteria,p__Bacteroidota,c__Bacteroidia,o__Cytophagales,f__Cyclobacteriaceae	1.29583
d__Bacteria,p__Proteobacteria,c__Gammaproteobacteria,o__Oceanospirillales,f__Hahellaceae,g__Hahella	1.29445
d__Bacteria,p__Bacteroidota,c__Bacteroidia,o__Flavobacteriales,f__Flavobacteriaceae,g__Aquimarina	1.29424
d__Bacteria,p__Proteobacteria,c__Alphaproteobacteria,o__Rhizobiales,f__Methyloligellaceae	1.29379
d__Bacteria,p__Chloroflexi,c__Anaerolineae,o__Caldilineales,f__Caldilineaceae	1.29362
d__Bacteria,p__Bdellovibrionota,c__Oligoflexia,o__Oligoflexales	1.29298
d__Bacteria,p__Bacteroidota,c__Bacteroidia,o__Flavobacteriales,f__Flavobacteriaceae,g__Jejudonia	1.29214
d__Bacteria,p__Verrucomicrobiota,c__Verrucomicrobiae,o__Opitutales,f__Puniceicoccaceae,g__Pelagicoccus	1.29187
d__Bacteria,p__Myxococcota,c__Polyangia,o__Polyangiales,f__Sandaracinaceae,g__Sandaracinus	1.29168
d__Bacteria,p__Bacteroidota,c__Bacteroidia,o__Bacteroidales,f__Marinilabiliaceae	1.29057
d__Bacteria,p__Gemmatimonadota	1.28907
d__Bacteria,p__Proteobacteria,c__Alphaproteobacteria,o__Rhodobacterales,f__Rhodobacteraceae,g__Pseudophaeobacter	1.28897
d__Bacteria,p__Bdellovibrionota,c__Oligoflexia	1.28866
d__Bacteria,p__Planctomycetota,c__Planctomycetes,o__Gemmatales,f__Gemmataceae	1.2882
d__Bacteria,p__Desulfobacterota	1.28779
d__Bacteria,p__Dependentiae,c__Babeliae,o__Babeliales,f__Babeliales,g__Babeliales	1.28735
d__Bacteria,p__Bacteroidota,c__Bacteroidia,o__Chitinophagales,f__Saprospiraceae,g__Phaeodactylibacter	1.28608
d__Bacteria,p__Proteobacteria,c__Gammaproteobacteria,o__Nitrosococcales,f__Nitrosococcaceae	1.28547
d__Bacteria,p__Actinobacteriota,c__Acidimicrobiia,o__Microtrichales,f__Microtrichaceae	1.28537
d__Bacteria,p__Proteobacteria,c__Alphaproteobacteria,o__Rhodospirillales,f__Magnetospiraceae,g__Magnetovibrio	1.28453
d__Bacteria,p__Proteobacteria,c__Gammaproteobacteria,o__Oceanospirillales,f__Kangiellaceae,g__Kangiella	1.28444
d__Bacteria,p__Cyanobacteria,c__Cyanobacteriia,o__Cyanobacteriales,f__Phormidiaceae	1.28299
d__Bacteria,p__Proteobacteria,c__Gammaproteobacteria,o__Steroidobacterales,f__Woeseiaceae,g__Woeseia	1.28294
d__Bacteria,p__Proteobacteria,c__Alphaproteobacteria,o__Rhizobiales,f__Rhizobiaceae	1.28293
d__Bacteria,p__Proteobacteria,c__Alphaproteobacteria,o__Rhodobacterales,f__Rhodobacteraceae,g__Poseidonocella	1.28291
d__Bacteria,p__Proteobacteria,c__Gammaproteobacteria,o__Ectothiorhodospirales,f__Ectothiorhodospiraceae	1.28282
d__Bacteria,p__Cyanobacteria,c__Vampirivibrionia,o__Vampirovibrionales,f__Vampirovibrionales,g__Vampirovibrionales	1.28207
d__Bacteria,p__Proteobacteria,c__Gammaproteobacteria,o__Tenderiales,f__Tenderiaceae	1.28172
d__Bacteria,p__Bacteroidota,c__Bacteroidia,o__Cytophagales,f__Cyclobacteriaceae,g__Fulvivirga	1.28145
d__Bacteria,p__Myxococcota,c__Polyangia,o__Polyangiales,f__Sandaracinaceae	1.2811
d__Bacteria,p__Firmicutes,c__Clostridia,o__Peptostreptococcales-Tissierellales,f__Peptostreptococcales-Tissierellales,g__Anaeromicrobium	1.27829
d__Bacteria,p__Latescibacterota	1.27778
d__Bacteria,p__Campilobacterota,c__Campylobacteria,o__Campylobacterales,f__Arcobacteraceae,g__Malaciobacter	1.27776
d__Bacteria,p__Myxococcota	1.27581
d__Bacteria,p__Myxococcota,c__Polyangia,o__Nannocystales,f__Nannocystaceae	1.27557
d__Bacteria,p__Proteobacteria,c__Alphaproteobacteria,o__Elsterales,f__Elsteraceae,g__Elstera	1.27498
d__Bacteria,p__Bacteroidota,c__Bacteroidia,o__Bacteroidales,f__Prolixibacteraceae,g__Roseimarinus	1.27401
d__Bacteria,p__Proteobacteria,c__Alphaproteobacteria,o__Kiloniellales,f__Kiloniellaceae,g__Kiloniella	1.27301
d__Bacteria,p__Planctomycetota,c__Planctomycetes,o__Isosphaerales,f__Isosphaeraceae	1.27291
d__Bacteria,p__Actinobacteriota,c__Actinobacteria,o__Micrococcales,f__Demequinaceae,g__Demequina	1.27219
d__Bacteria,p__Bacteroidota,c__Bacteroidia,o__Bacteroidales,f__Marinifilaceae	1.27104
d__Bacteria,p__Proteobacteria,c__Gammaproteobacteria,o__Coxiellales,f__Coxiellaceae,g__Coxiella	1.27053
d__Bacteria,p__Bacteroidota,c__Bacteroidia,o__Flavobacteriales,f__Flavobacteriaceae,g__Aurantivirga	1.27017
d__Bacteria,p__Bacteroidota,c__Bacteroidia,o__Flavobacteriales,f__Flavobacteriaceae,g__Croceitalea	1.27003
d__Bacteria,p__Proteobacteria,c__Alphaproteobacteria,o__Rhodobacterales,f__Rhodobacteraceae,g__Rhodovulum	1.26965
d__Bacteria,p__Verrucomicrobiota,c__Verrucomicrobiae,o__Verrucomicrobiales,f__Rubritaleaceae,g__Roseibacillus	1.26879
d__Bacteria,p__Bacteroidota,c__Bacteroidia,o__Sphingobacteriales	1.2679
d__Bacteria,p__Actinobacteriota,c__Actinobacteria,o__Micrococcales,f__Microbacteriaceae,g__Agromyces	1.26686
d__Bacteria,p__Proteobacteria,c__Gammaproteobacteria,o__Cellvibrionales,f__Porticoccaceae	1.26662
d__Bacteria,p__Proteobacteria,c__Alphaproteobacteria,o__Rhizobiales,f__Hyphomicrobiaceae,g__Filomicrobium	1.26659
d__Bacteria,p__Proteobacteria,c__Alphaproteobacteria,o__Caulobacterales,f__Parvularculaceae,g__Marinicaulis	1.26642
d__Bacteria,p__Cyanobacteria,c__Cyanobacteriia,o__Synechococcales,f__Cyanobiaceae,g__Cyanobium	1.26592
d__Bacteria,p__Hydrogenedentes,c__Hydrogenedentia,o__Hydrogenedentiales,f__Hydrogenedensaceae,g__Hydrogenedensaceae	1.26524
d__Bacteria,p__Campilobacterota,c__Campylobacteria,o__Campylobacterales,f__Sulfurimonadaceae,g__Sulfurimonas	1.26508
d__Bacteria,p__Proteobacteria,c__Alphaproteobacteria,o__Holosporales,f__Holosporaceae	1.26484
d__Bacteria,p__Actinobacteriota,c__Acidimicrobiia,o__Actinomarinales	1.26473
d__Bacteria,p__Campilobacterota,c__Campylobacteria,o__Campylobacterales,f__Arcobacteraceae,g__Halarcobacter	1.26393
d__Bacteria,p__Myxococcota,c__Myxococcia,o__Myxococcales,f__Myxococcaceae	1.26327
d__Bacteria,p__Verrucomicrobiota,c__Verrucomicrobiae,o__Verrucomicrobiales	1.26212
d__Bacteria,p__Proteobacteria,c__Alphaproteobacteria,o__Rhodobacterales,f__Rhodobacteraceae,g__Marinibacterium	1.26153
d__Bacteria,p__Proteobacteria,c__Alphaproteobacteria,o__Rhizobiales,f__Devosiaceae,g__Devosia	1.26099
d__Bacteria,p__Proteobacteria,c__Alphaproteobacteria,o__Rickettsiales,f__Mitochondria,g__Mitochondria	1.25994
d__Bacteria,p__Proteobacteria,c__Alphaproteobacteria	1.25906
d__Bacteria,p__Actinobacteriota,c__Thermoleophilia,o__Gaiellales	1.25894
d__Bacteria,p__Bdellovibrionota,c__Oligoflexia,o__Silvanigrellales,f__Silvanigrellaceae	1.25892
d__Bacteria,p__Proteobacteria,c__Gammaproteobacteria,o__Burkholderiales,f__Sutterellaceae	1.2589
d__Bacteria,p__Bacteroidota,c__Chlorobia,o__Chlorobiales,f__Chlorobiaceae	1.2589
d__Bacteria,p__Cyanobacteria,c__Cyanobacteriia,o__Chloroplast	1.25798
d__Bacteria,p__Patescibacteria,c__Parcubacteria	1.2577
d__Bacteria,p__Proteobacteria,c__Alphaproteobacteria,o__Kiloniellales,f__Kiloniellaceae	1.25571
d__Bacteria,p__Actinobacteriota,c__Acidimicrobiia,o__Microtrichales,f__Ilumatobacteraceae	1.25558
d__Bacteria,p__Firmicutes,c__Clostridia,o__Clostridiales,f__Clostridiaceae,g__Sarcina	1.25445
d__Bacteria,p__Nitrospinota	1.25444
d__Bacteria,p__Planctomycetota,c__Planctomycetes,o__Pirellulales,f__Pirellulaceae,g__Rubripirellula	1.25158
d__Bacteria,p__Myxococcota,c__Polyangia,o__Haliangiales,f__Haliangiaceae,g__Haliangium	1.25057
d__Bacteria,p__Bacteroidota,c__Bacteroidia,o__Chitinophagales,f__Chitinophagaceae,g__Dinghuibacter	1.25018
d__Bacteria,p__Proteobacteria,c__Alphaproteobacteria,o__Rhodobacterales,f__Rhodobacteraceae,g__Pseudooctadecabacter	1.24976
d__Bacteria,p__Desulfobacterota,c__Desulfobulbia,o__Desulfobulbales,f__Desulfurivibrionaceae,g__Desulfurivibrio	1.24898
d__Bacteria,p__Cyanobacteria,c__Cyanobacteriia,o__Pseudanabaenales,f__Pseudanabaenaceae,g__Pseudanabaena	1.24893
d__Bacteria,p__Bacteroidota,c__Bacteroidia,o__Flavobacteriales,f__Flavobacteriaceae,g__Croceibacter	1.24768
d__Bacteria,p__Cyanobacteria,c__Cyanobacteriia,o__Cyanobacteriales,f__Nostocaceae,g__Fischerella	1.24748
d__Bacteria,p__Bacteroidota,c__Bacteroidia,o__Flavobacteriales,f__Flavobacteriaceae,g__Flavimarina	1.24707
d__Bacteria,p__Planctomycetota,c__Phycisphaerae,o__Phycisphaerales,f__Phycisphaeraceae,g__Phycisphaera	1.24595
d__Bacteria,p__Proteobacteria,c__Gammaproteobacteria,o__Pasteurellales,f__Pasteurellaceae,g__Avibacterium	1.2459
d__Bacteria,p__Proteobacteria,c__Alphaproteobacteria,o__Paracaedibacterales,f__Paracaedibacteraceae	1.24472
d__Bacteria,p__Proteobacteria,c__Alphaproteobacteria,o__Parvibaculales	1.24461
d__Bacteria,p__Firmicutes,c__Bacilli,o__Acholeplasmatales,f__Acholeplasmataceae,g__Anaeroplasma	1.24433
d__Bacteria,p__Proteobacteria,c__Gammaproteobacteria,o__Cellvibrionales,f__Halieaceae,g__Luminiphilus	1.24432
d__Bacteria,p__Elusimicrobiota	1.24415
d__Bacteria,p__Verrucomicrobiota,c__Lentisphaeria,o__Victivallales	1.24414
d__Bacteria,p__Actinobacteriota,c__Actinobacteria,o__Micrococcales,f__Microbacteriaceae	1.24402
d__Bacteria,p__Proteobacteria,c__Alphaproteobacteria,o__Rhodobacterales,f__Rhodobacteraceae,g__Pelagicola	1.24389
d__Bacteria,p__Actinobacteriota,c__Acidimicrobiia,o__Microtrichales,f__Ilumatobacteraceae,g__Ilumatobacter	1.2427
d__Bacteria,p__Cyanobacteria,c__Cyanobacteriia,o__Leptolyngbyales,f__Leptolyngbyaceae	1.24256
d__Bacteria,p__Firmicutes,c__Bacilli,o__Izemoplasmatales,f__Izemoplasmatales,g__Izemoplasmatales	1.24095
d__Bacteria,p__Armatimonadota	1.23935
d__Bacteria,p__Verrucomicrobiota,c__Verrucomicrobiae,o__Verrucomicrobiales,f__Rubritaleaceae,g__Luteolibacter	1.23904
d__Bacteria,p__Proteobacteria,c__Gammaproteobacteria,o__Francisellales,f__Francisellaceae	1.23842
d__Bacteria,p__Proteobacteria,c__Gammaproteobacteria,o__Alteromonadales,f__Moritellaceae,g__Paramoritella	1.23793
d__Bacteria,p__Proteobacteria,c__Alphaproteobacteria,o__Caulobacterales,f__Hyphomonadaceae,g__Maricaulis	1.23663
d__Bacteria,p__Proteobacteria,c__Alphaproteobacteria,o__Rhizobiales,f__Rhizobiaceae,g__Rhizobiaceae	1.23649
d__Bacteria,p__Cyanobacteria,c__Cyanobacteriia,o__Synechococcales,f__Cyanobiaceae,g__Cyanobium_PCC-6307	1.23565
d__Bacteria,p__Bacteroidota,c__Bacteroidia,o__Flavobacteriales,f__Flavobacteriaceae,g__Aureivirga	1.23559
d__Bacteria,p__Myxococcota,c__Polyangia	1.23542
d__Bacteria,p__Firmicutes,c__Clostridia,o__Oscillospirales,f__Oscillospiraceae,g__Intestinimonas	1.23416
d__Bacteria,p__Firmicutes,c__Clostridia,o__Peptostreptococcales-Tissierellales,f__Fusibacteraceae,g__Fusibacter	1.23213
d__Bacteria,p__Acidobacteriota,c__Blastocatellia,o__Blastocatellales,f__Blastocatellaceae,g__Blastocatella	1.23211
d__Bacteria,p__Proteobacteria,c__Alphaproteobacteria,o__Defluviicoccales	1.23195
d__Bacteria,p__Proteobacteria,c__Alphaproteobacteria,o__Rhodospirillales	1.2301
d__Bacteria,p__Proteobacteria,c__Gammaproteobacteria,o__Cellvibrionales,f__Halieaceae,g__Parahaliea	1.2291
d__Bacteria,p__Actinobacteriota,c__Actinobacteria,o__Propionibacteriales,f__Propionibacteriaceae	1.22828
d__Bacteria,p__Verrucomicrobiota,c__Verrucomicrobiae,o__Opitutales,f__Puniceicoccaceae,g__Puniceicoccus	1.22819
d__Bacteria,p__Chloroflexi	1.2273
d__Bacteria,p__Verrucomicrobiota,c__Verrucomicrobiae,o__Verrucomicrobiales,f__Rubritaleaceae,g__Haloferula	1.22675
d__Bacteria,p__Proteobacteria,c__Alphaproteobacteria,o__Rhizobiales,f__Rhizobiaceae,g__Oricola	1.22669
d__Bacteria,p__Bacteroidota,c__Rhodothermia,o__Balneolales,f__Balneolaceae,g__Balneola	1.22599
d__Bacteria,p__Desulfobacterota,c__Syntrophobacteria,o__Syntrophobacterales	1.22553
d__Bacteria,p__Planctomycetota,c__Phycisphaerae,o__Phycisphaerales	1.22496
d__Bacteria,p__Spirochaetota,c__Spirochaetia,o__Spirochaetales,f__Spirochaetaceae,g__Spirochaeta	1.22401
d__Bacteria,p__Actinobacteriota,c__Actinobacteria,o__Micrococcales,f__Dermatophilaceae	1.22399
d__Bacteria,p__Myxococcota,c__Polyangia,o__Nannocystales,f__Nannocystaceae,g__Pseudenhygromyxa	1.22399
d__Bacteria,p__Calditrichota,c__Calditrichia,o__Calditrichales,f__Calditrichaceae,g__Calorithrix	1.22393
d__Bacteria,p__Bacteroidota,c__Bacteroidia,o__Flavobacteriales,f__Flavobacteriaceae,g__Gilvibacter	1.22312
d__Bacteria,p__Proteobacteria,c__Alphaproteobacteria,o__Rhizobiales	1.22269
d__Bacteria,p__Dadabacteria,c__Dadabacteriia,o__Dadabacteriales,f__Dadabacteriales,g__Dadabacteriales	1.22241
d__Bacteria,p__Sumerlaeota,c__Sumerlaeia,o__Sumerlaeales,f__Sumerlaeaceae,g__Sumerlaea	1.22195
d__Bacteria,p__Proteobacteria,c__Alphaproteobacteria,o__Rhizobiales,f__Hyphomicrobiaceae,g__Pedomicrobium	1.22134
d__Bacteria,p__Bacteroidota,c__Bacteroidia,o__Flavobacteriales,f__Flavobacteriaceae	1.22118
d__Bacteria,p__Verrucomicrobiota,c__Verrucomicrobiae,o__Opitutales,f__Puniceicoccaceae,g__Cerasicoccus	1.21986
d__Bacteria,p__Myxococcota,c__Polyangia,o__Polyangiales	1.21965
d__Bacteria,p__Planctomycetota,c__Planctomycetes	1.21864
d__Bacteria,p__Patescibacteria,c__Saccharimonadia,o__Saccharimonadales	1.21846
d__Bacteria,p__Firmicutes,c__Clostridia,o__Peptostreptococcales-Tissierellales,f__Caminicellaceae,g__Paramaledivibacter	1.21684
d__Bacteria,p__Bacteroidota,c__Bacteroidia,o__Flavobacteriales,f__Weeksellaceae,g__Moheibacter	1.21679
d__Bacteria,p__Cyanobacteria,c__Cyanobacteriia,o__Thermosynechococcales,f__Thermosynechococcaceae	1.21482
d__Bacteria,p__Proteobacteria,c__Gammaproteobacteria,o__Burkholderiales,f__Comamonadaceae,g__Thiomonas	1.21413
d__Bacteria,p__Proteobacteria,c__Alphaproteobacteria,o__Rhizobiales,f__Xanthobacteraceae,g__Rhodopseudomonas	1.21387
d__Bacteria,p__Firmicutes,c__Bacilli,o__Mycoplasmatales,f__Mycoplasmataceae	1.21379
d__Bacteria,p__Proteobacteria,c__Alphaproteobacteria,o__Caulobacterales,f__Parvularculaceae,g__Hyphococcus	1.21354
d__Bacteria,p__Margulisbacteria	1.21279
d__Bacteria,p__Chloroflexi,c__Anaerolineae,o__Anaerolineales,f__Anaerolineaceae,g__Pelolinea	1.21236
d__Bacteria,p__Bacteroidota,c__Bacteroidia,o__Flavobacteriales,f__Flavobacteriaceae,g__Aureisphaera	1.21226
d__Bacteria,p__Gemmatimonadota,c__Gemmatimonadetes,o__Gemmatimonadales,f__Gemmatimonadaceae	1.21172
d__Bacteria,p__Verrucomicrobiota,c__Verrucomicrobiae,o__Opitutales,f__Puniceicoccaceae,g__Puniceicoccaceae	1.211
d__Bacteria,p__Acidobacteriota,c__Holophagae,o__Acanthopleuribacterales,f__Acanthopleuribacteraceae,g__Acanthopleuribacter	1.21071
d__Bacteria,p__Proteobacteria,c__Alphaproteobacteria,o__Rhodospirillales,f__Terasakiellaceae	1.2105
d__Bacteria,p__Deferrisomatota,c__Defferrisomatia,o__Defferrisomatales,f__Defferrisomataceae,g__Deferrisoma	1.20956
d__Bacteria,p__Actinobacteriota,c__Actinobacteria,o__Micrococcales,f__Microbacteriaceae,g__Rhodoluna	1.20918
d__Bacteria,p__Bdellovibrionota,c__Bdellovibrionia,o__Bacteriovoracales,f__Bacteriovoracaceae,g__Halobacteriovorax	1.2091
d__Bacteria,p__Proteobacteria,c__Alphaproteobacteria,o__Rhizobiales,f__Rhizobiaceae,g__Pseudahrensia	1.20802
d__Bacteria,p__Bdellovibrionota,c__Bdellovibrionia,o__Bdellovibrionales,f__Bdellovibrionaceae	1.20777
d__Bacteria,p__Verrucomicrobiota,c__Omnitrophia	1.20699
d__Bacteria,p__Bacteroidota,c__Bacteroidia,o__Flavobacteriales,f__Flavobacteriaceae,g__Aestuariimonas	1.20596
d__Bacteria,p__Proteobacteria,c__Alphaproteobacteria,o__Rhodobacterales,f__Rhodobacteraceae,g__Phaeobacter	1.20567
d__Bacteria,p__Cyanobacteria,c__Cyanobacteriia,o__Synechococcales,f__Cyanobiaceae,g__Synechococcus	1.2055
d__Bacteria,p__Nitrospirota,c__Thermodesulfovibrionia	1.20519
d__Bacteria,p__Fibrobacterota,c__Fibrobacteria,o__Fibrobacterales	1.20499
d__Bacteria,p__Desulfobacterota,c__Desulfobulbia,o__Desulfobulbales,f__Desulfocapsaceae	1.20435
d__Bacteria,p__Bacteroidota,c__Bacteroidia,o__Bacteroidales,f__Dysgonomonadaceae,g__Proteiniphilum	1.20311
d__Bacteria,p__Proteobacteria,c__Alphaproteobacteria,o__Rhizobiales,f__Stappiaceae,g__Rhodothalassium	1.20231
d__Bacteria,p__Proteobacteria,c__Gammaproteobacteria,o__Vibrionales,f__Vibrionaceae,g__Vibrio	1.20202
d__Bacteria,p__Actinobacteriota,c__Actinobacteria	1.20196
d__Bacteria,p__Proteobacteria,c__Alphaproteobacteria,o__Rickettsiales,f__Anaplasmataceae,g__Neorickettsia	1.20186
d__Bacteria,p__Actinobacteriota,c__Acidimicrobiia,o__Microtrichales	1.20065
d__Bacteria,p__Planctomycetota,c__Phycisphaerae,o__Phycisphaerales,f__Phycisphaeraceae,g__Algisphaera	1.20028
d__Bacteria,p__Cyanobacteria,c__Cyanobacteriia,o__Cyanobacteriales,f__Nostocaceae,g__Rivularia	1.2
d__Bacteria,p__Verrucomicrobiota,c__Verrucomicrobiae,o__Methylacidiphilales,f__Methylacidiphilaceae	1.19814
d__Bacteria,p__Dadabacteria,c__Dadabacteriia,o__Dadabacteriales	1.19803
d__Bacteria,p__Bdellovibrionota,c__Bdellovibrionia,o__Bacteriovoracales,f__Bacteriovoracaceae	1.19777
d__Bacteria,p__Bacteroidota,c__Bacteroidia,o__Sphingobacteriales,f__Sphingobacteriales,g__Sphingobacteriales	1.19751
d__Bacteria,p__Bacteroidota,c__Bacteroidia,o__Cytophagales,f__Spirosomaceae	1.19691
d__Bacteria,p__Verrucomicrobiota,c__Omnitrophia,o__Omnitrophales	1.19648
d__Bacteria,p__Proteobacteria,c__Alphaproteobacteria,o__Rickettsiales,f__Fokiniaceae	1.19602
d__Bacteria,p__Bacteroidota,c__Bacteroidia,o__Flavobacteriales,f__Weeksellaceae,g__Ornithobacterium	1.19518
d__Bacteria,p__Proteobacteria,c__Gammaproteobacteria,o__Alteromonadales,f__Shewanellaceae,g__Shewanella	1.19448
d__Bacteria,p__Bacteroidota,c__Rhodothermia,o__Balneolales,f__Balneolaceae,g__Rhodohalobacter	1.19289
d__Bacteria,p__Proteobacteria,c__Alphaproteobacteria,o__Acetobacterales,f__Acetobacteraceae	1.19274
d__Bacteria,p__Proteobacteria,c__Gammaproteobacteria,o__Cellvibrionales	1.19035
d__Bacteria,p__Acetothermia,c__Acetothermiia,o__Acetothermiia,f__Acetothermiia,g__Acetothermiia	1.18961
d__Bacteria,p__Actinobacteriota,c__Acidimicrobiia	1.18955
d__Bacteria,p__Proteobacteria,c__Alphaproteobacteria,o__Rhizobiales,f__Methyloligellaceae,g__Methyloceanibacter	1.18883
d__Bacteria,p__Cyanobacteria,c__Vampirivibrionia,o__Vampirovibrionales,f__Vampirovibrionaceae,g__Vampirovibrionaceae	1.18855
d__Bacteria,p__Nitrospirota,c__Nitrospiria,o__Nitrospirales,f__Nitrospiraceae,g__Nitrospira	1.18846
d__Bacteria,p__Firmicutes,c__Limnochordia,o__Limnochordia,f__Limnochordia,g__Hydrogenispora	1.18797
d__Bacteria,p__Cyanobacteria,c__Cyanobacteriia,o__Cyanobacteriales,f__Nostocaceae,g__Scytonema	1.18687
d__Bacteria,p__Proteobacteria,c__Gammaproteobacteria,o__Cellvibrionales,f__Halieaceae	1.1867
d__Bacteria,p__Bacteroidota,c__Bacteroidia,o__Bacteroidales,f__Bacteroidaceae,g__Bacteroides	1.18654
d__Bacteria,p__Firmicutes,c__Clostridia,o__Peptostreptococcales-Tissierellales,f__Anaerovoracaceae	1.18642
d__Bacteria,p__Desulfobacterota,c__Desulfuromonadia,o__Desulfuromonadia,f__Geothermobacteraceae,g__Geothermobacter	1.1857
d__Bacteria,p__Firmicutes,c__Clostridia,o__Peptostreptococcales-Tissierellales,f__Sedimentibacteraceae,g__Sedimentibacter	1.18567
d__Bacteria,p__Proteobacteria,c__Alphaproteobacteria,o__Rhodobacterales,f__Rhodobacteraceae,g__Pontivivens	1.18499
d__Bacteria,p__Planctomycetota,c__Phycisphaerae	1.18438
d__Bacteria,p__Bacteroidota,c__Bacteroidia,o__Flavobacteriales,f__Flavobacteriaceae,g__Lacinutrix	1.1843
d__Bacteria,p__Actinobacteriota,c__Acidimicrobiia,o__Actinomarinales,f__Actinomarinaceae	1.18333
d__Bacteria,p__Cyanobacteria,c__Cyanobacteriia	1.18308
d__Bacteria,p__Proteobacteria,c__Alphaproteobacteria,o__Micropepsales,f__Micropepsaceae	1.18215
d__Bacteria,p__Proteobacteria,c__Alphaproteobacteria,o__Caulobacterales,f__Hyphomonadaceae,g__Hyphomonadaceae	1.1817
d__Bacteria,p__Cyanobacteria,c__Cyanobacteriia,o__Cyanobacteriales,f__Cyanobacteriaceae,g__Cyanobacterium	1.18137
d__Bacteria,p__Verrucomicrobiota,c__Verrucomicrobiae,o__Pedosphaerales,f__Pedosphaeraceae	1.17897
d__Bacteria,p__Fibrobacterota,c__Fibrobacteria,o__Fibrobacterales,f__Fibrobacteraceae	1.17764
d__Bacteria,p__Desulfobacterota,c__Desulfobacteria,o__Desulfobacterales,f__Desulfosarcinaceae	1.17702
d__Bacteria,p__Acidobacteriota,c__Acidobacteriae	1.1761
d__Bacteria,p__Proteobacteria,c__Gammaproteobacteria,o__Pseudomonadales,f__Moraxellaceae,g__Enhydrobacter	1.17454
d__Bacteria,p__Proteobacteria,c__Gammaproteobacteria,o__Legionellales,f__Legionellaceae,g__Legionella	1.1743
d__Bacteria,p__Proteobacteria,c__Gammaproteobacteria,o__Oceanospirillales,f__Litoricolaceae,g__Litoricola	1.1738
d__Bacteria,p__Bacteroidota,c__Bacteroidia,o__Chitinophagales,f__Chitinophagaceae,g__Parasediminibacterium	1.17344
d__Bacteria,p__Proteobacteria,c__Alphaproteobacteria,o__Rhizobiales,f__Rhizobiaceae,g__Allorhizobium-Neorhizobium-Pararhizobium-Rhizobium	1.17066
d__Bacteria,p__Firmicutes,c__Bacilli,o__Mycoplasmatales,f__Mycoplasmataceae,g__Mycoplasma	1.17035
d__Bacteria,p__Firmicutes,c__Bacilli,o__Entomoplasmatales	1.17022
d__Bacteria,p__Proteobacteria,c__Alphaproteobacteria,o__Azospirillales,f__Azospirillaceae,g__Azospirillum	1.16985
d__Bacteria,p__Actinobacteriota,c__Actinobacteria,o__Micrococcales,f__Microbacteriaceae,g__Schumannella	1.16953
d__Bacteria,p__Proteobacteria,c__Gammaproteobacteria,o__Oceanospirillales,f__Halomonadaceae,g__Halomonas	1.16919
d__Bacteria,p__Fusobacteriota,c__Fusobacteriia,o__Fusobacteriales,f__Leptotrichiaceae,g__Hypnocyclicus	1.16882
d__Bacteria,p__Bacteroidota,c__Bacteroidia,o__Chitinophagales,f__Saprospiraceae	1.1683
d__Bacteria,p__Cyanobacteria,c__Cyanobacteriia,o__Leptolyngbyales,f__Leptolyngbyaceae,g__Alkalinema_CENA528	1.16677
d__Bacteria,p__Proteobacteria,c__Gammaproteobacteria,o__Thiotrichales,f__Thiotrichaceae,g__Cocleimonas	1.16662
d__Bacteria,p__Bacteroidota,c__Bacteroidia,o__Flavobacteriales,f__Flavobacteriaceae,g__Leeuwenhoekiella	1.16492
d__Bacteria,p__Bacteroidota,c__Bacteroidia,o__Bacteroidales,f__Dysgonomonadaceae,g__Fermentimonas	1.16335
d__Bacteria,p__Proteobacteria,c__Alphaproteobacteria,o__Rhizobiales,f__Stappiaceae,g__Stappiaceae	1.16285
d__Bacteria,p__Actinobacteriota,c__Actinobacteria,o__Micrococcales,f__Cellulomonadaceae,g__Actinotalea	1.1624
d__Bacteria,p__Proteobacteria,c__Alphaproteobacteria,o__Thalassobaculales,f__Thalassobaculaceae	1.16232
d__Bacteria,p__Cyanobacteria,c__Cyanobacteriia,o__Cyanobacteriales,f__Coleofasciculaceae,g__Caldora_VP642b	1.16178
d__Bacteria,p__Proteobacteria,c__Gammaproteobacteria,o__Immundisolibacterales,f__Immundisolibacteraceae,g__Immundisolibacter	1.16174
d__Bacteria,p__Bacteroidota,c__Bacteroidia,o__Flavobacteriales,f__Flavobacteriaceae,g__Mangrovimonas	1.16174
d__Bacteria,p__Proteobacteria,c__Gammaproteobacteria,o__Alteromonadales,f__Alteromonadaceae,g__Rheinheimera	1.16066
d__Bacteria,p__Campilobacterota,c__Campylobacteria,o__Campylobacterales,f__Arcobacteraceae,g__Pseudarcobacter	1.15896
d__Bacteria,p__Modulibacteria,c__Moduliflexia,o__Moduliflexales,f__Moduliflexaceae	1.15785
d__Bacteria,p__Bacteroidota,c__Bacteroidia,o__Chitinophagales,f__Saprospiraceae,g__Lewinella	1.15718
d__Bacteria,p__Proteobacteria,c__Gammaproteobacteria,o__Competibacterales,f__Competibacteraceae,g__Plasticicumulans	1.15679
d__Bacteria,p__Cyanobacteria,c__Cyanobacteriia,o__Cyanobacteriales,f__Microcystaceae,g__Cyanothece	1.15599
d__Bacteria,p__Cyanobacteria,c__Cyanobacteriia,o__Oxyphotobacteria_Incertae_Sedis,f__Unknown_Family,g__Phormidium_SAG_37.90	1.15599
d__Bacteria,p__Bacteroidota,c__Bacteroidia,o__Cytophagales,f__Spirosomaceae,g__Rhabdobacter	1.15599
d__Bacteria,p__Proteobacteria,c__Alphaproteobacteria,o__Tistrellales,f__Tistrellaceae,g__Tistrella	1.15591
d__Bacteria,p__Proteobacteria,c__Alphaproteobacteria,o__Rhizobiales,f__Rhizobiales_Incertae_Sedis,g__Bauldia	1.15544
d__Bacteria,p__Dependentiae,c__Babeliae,o__Babeliales,f__Vermiphilaceae,g__Vermiphilaceae	1.15455
d__Bacteria,p__Proteobacteria,c__Alphaproteobacteria,o__Rhizobiales,f__Devosiaceae,g__Cucumibacter	1.15191
d__Bacteria,p__Proteobacteria,c__Alphaproteobacteria,o__Thalassobaculales,f__Nisaeaceae	1.15178
d__Bacteria,p__Firmicutes,c__Clostridia,o__Clostridiales,f__Clostridiaceae	1.15152
d__Bacteria,p__Desulfobacterota,c__Desulfobulbia,o__Desulfobulbales,f__Desulfocapsaceae,g__Desulforhopalus	1.15147
d__Bacteria,p__Desulfobacterota,c__Desulfobulbia,o__Desulfobulbales,f__Desulfocapsaceae,g__Desulfotalea	1.15075
d__Bacteria,p__Proteobacteria,c__Alphaproteobacteria,o__Rhodobacterales,f__Rhodobacteraceae,g__Donghicola	1.15046
d__Bacteria,p__Firmicutes,c__Bacilli,o__Bacillales,f__Bacillaceae,g__Bacillus	1.1502
d__Bacteria,p__Proteobacteria,c__Alphaproteobacteria,o__Rhodospirillales,f__Terasakiellaceae,g__Aestuariispira	1.14902
d__Bacteria,p__Proteobacteria,c__Gammaproteobacteria,o__Vibrionales,f__Vibrionaceae,g__Photobacterium	1.14888
d__Bacteria,p__Proteobacteria,c__Gammaproteobacteria,o__Cellvibrionales,f__Cellvibrionaceae,g__Cellvibrionaceae	1.14811
d__Bacteria,p__Chloroflexi,c__Anaerolineae,o__Ardenticatenales,f__Ardenticatenaceae,g__Ardenticatena	1.14759
d__Bacteria,p__Proteobacteria,c__Alphaproteobacteria,o__Caulobacterales	1.14708
d__Bacteria,p__Bacteroidota,c__Bacteroidia,o__Cytophagales,f__Flammeovirgaceae,g__Flexithrix	1.14694
d__Bacteria,p__Proteobacteria,c__Alphaproteobacteria,o__Rhizobiales,f__Stappiaceae,g__Pseudovibrio	1.14624
d__Bacteria,p__Proteobacteria,c__Alphaproteobacteria,o__Micavibrionales,f__uncultured,g__uncultured	1.14599
d__Bacteria,p__Firmicutes,c__Bacilli,o__Haloplasmatales,f__Haloplasmataceae,g__Haloplasma	1.14558
d__Bacteria,p__Proteobacteria,c__Alphaproteobacteria,o__Rhodobacterales,f__Rhodobacteraceae,g__Aestuariicoccus	1.14543
d__Bacteria,p__Proteobacteria,c__Alphaproteobacteria,o__Caulobacterales,f__Hyphomonadaceae,g__Hellea	1.14511
d__Bacteria,p__Bacteroidota,c__Bacteroidia,o__Flavobacteriales,f__Flavobacteriaceae,g__Lutimonas	1.14466
d__Bacteria,p__Cyanobacteria,c__Cyanobacteriia,o__Cyanobacteriales,f__Cyanobacteriaceae,g__Symphothece	1.1445
d__Bacteria,p__Bacteroidota,c__Bacteroidia,o__Flavobacteriales,f__Flavobacteriaceae,g__Zeaxanthinibacter	1.14345
d__Bacteria,p__Bacteroidota,c__Bacteroidia,o__Flavobacteriales,f__Blattabacteriaceae	1.14327
d__Bacteria,p__Cyanobacteria,c__Cyanobacteriia,o__Synechococcales,f__Cyanobiaceae,g__Prochlorococcus	1.14296
d__Bacteria,p__Proteobacteria,c__Magnetococcia,o__Magnetococcales,f__Magnetococcaceae,g__Magnetococcus	1.14293
d__Bacteria,p__Bacteroidota,c__Bacteroidia,o__Bacteroidales,f__Marinifilaceae,g__Marinifilum	1.14244
d__Bacteria,p__Proteobacteria,c__Alphaproteobacteria,o__Rhizobiales,f__Rhizobiaceae,g__Shinella	1.14242
d__Bacteria,p__Proteobacteria,c__Gammaproteobacteria,o__Burkholderiales,f__Nitrosomonadaceae	1.14126
d__Bacteria,p__Bacteroidota,c__Bacteroidia,o__Cytophagales,f__Spirosomaceae,g__Spirosoma	1.14101
d__Bacteria,p__Proteobacteria,c__Alphaproteobacteria,o__Sneathiellales,f__Sneathiellaceae,g__Sneathiella	1.14031
d__Bacteria,p__Hydrogenedentes,c__Hydrogenedentia,o__Hydrogenedentiales,f__Hydrogenedensaceae	1.1397
d__Bacteria,p__Acidobacteriota,c__Aminicenantia,o__Aminicenantales,f__Aminicenantales,g__Aminicenantales	1.13955
d__Bacteria,p__Proteobacteria,c__Alphaproteobacteria,o__Rhizobiales,f__Rhizobiales_Incertae_Sedis,g__Dichotomicrobium	1.13675
d__Bacteria,p__Bacteroidota,c__Bacteroidia,o__Cytophagales,f__Hymenobacteraceae,g__Hymenobacter	1.13506
d__Bacteria,p__Proteobacteria,c__Alphaproteobacteria,o__Parvibaculales,f__Parvibaculaceae,g__Parvibaculum	1.13171
d__Bacteria,p__Proteobacteria,c__Alphaproteobacteria,o__Acetobacterales,f__Acetobacteraceae,g__Acetobacter	1.1314
d__Bacteria,p__Latescibacterota,c__Latescibacteria,o__Latescibacterales,f__Latescibacteraceae,g__Latescibacteraceae	1.13093
d__Bacteria,p__Acidobacteriota,c__Holophagae	1.12996
d__Bacteria,p__Bacteroidota,c__Bacteroidia,o__Flavobacteriales,f__Flavobacteriaceae,g__Muricauda	1.12991
d__Bacteria,p__Proteobacteria,c__Alphaproteobacteria,o__Rhodospirillales,f__Rhodospirillaceae,g__Roseospira	1.12975
d__Bacteria,p__Verrucomicrobiota,c__Lentisphaeria,o__Oligosphaerales	1.12958
d__Bacteria,p__Verrucomicrobiota,c__Kiritimatiellae,o__Kiritimatiellales,f__Kiritimatiellaceae	1.12945
d__Bacteria,p__Chloroflexi,c__Chloroflexia,o__Chloroflexales,f__Chloroflexaceae	1.12932
d__Bacteria,p__Bacteroidota,c__Kapabacteria,o__Kapabacteriales,f__Kapabacteriales,g__Kapabacteriales	1.12899
d__Bacteria,p__Chloroflexi,c__Anaerolineae,o__Ardenticatenales	1.12893
d__Bacteria,p__Bacteroidota,c__Bacteroidia,o__Bacteroidales,f__Prevotellaceae,g__Alloprevotella	1.12838
d__Bacteria,p__Proteobacteria,c__Gammaproteobacteria,o__Acidiferrobacterales,f__Acidiferrobacteraceae,g__Acidiferrobacter	1.12739
d__Bacteria,p__Proteobacteria,c__Alphaproteobacteria,o__Rhodobacterales,f__Rhodobacteraceae,g__Halovulum	1.12671
d__Bacteria,p__Firmicutes,c__Clostridia,o__Peptostreptococcales-Tissierellales,f__Caminicellaceae,g__Caminicella	1.12638
d__Bacteria,p__Proteobacteria,c__Alphaproteobacteria,o__Rhizobiales,f__Rhizobiaceae,g__Nitratireductor	1.12563
d__Bacteria,p__Bacteroidota,c__Bacteroidia,o__Bacteroidales,f__Rikenellaceae,g__Alistipes	1.12487
d__Bacteria,p__Fusobacteriota,c__Fusobacteriia,o__Fusobacteriales,f__Leptotrichiaceae,g__Streptobacillus	1.12412
d__Bacteria,p__Actinobacteriota,c__Actinobacteria,o__Micrococcales,f__Microbacteriaceae,g__Aurantimicrobium	1.12412
d__Bacteria,p__Desulfobacterota,c__Thermodesulfobacteria,o__Thermodesulfobacteriales,f__Thermodesulfobacteriaceae,g__Caldimicrobium	1.12412
d__Bacteria,p__Proteobacteria,c__Alphaproteobacteria,o__Rhizobiales,f__Rhodomicrobiaceae,g__Rhodomicrobium	1.12376
d__Bacteria,p__Bacteroidota,c__Bacteroidia,o__Bacteroidales,f__Marinilabiliaceae,g__Carboxylicivirga	1.12337
d__Bacteria,p__Spirochaetota,c__Spirochaetia,o__Spirochaetales,f__Spirochaetaceae	1.12327
d__Bacteria,p__Chloroflexi,c__Anaerolineae,o__Ardenticatenales,f__uncultured	1.1231
d__Bacteria,p__Proteobacteria,c__Gammaproteobacteria,o__Chromatiales,f__Chromatiaceae	1.12288
d__Bacteria,p__Firmicutes,c__Clostridia,o__Lachnospirales,f__Lachnospiraceae	1.12199
d__Bacteria,p__Bacteroidota,c__Bacteroidia,o__Cytophagales,f__Cyclobacteriaceae,g__Cyclobacteriaceae	1.12086
d__Bacteria,p__Proteobacteria,c__Gammaproteobacteria,o__Salinisphaerales,f__Solimonadaceae,g__Oceanococcus	1.12076
d__Bacteria,p__Bacteroidota,c__Bacteroidia,o__Cytophagales,f__Cyclobacteriaceae,g__Imperialibacter	1.12035
d__Bacteria,p__Abditibacteriota,c__Abditibacteria,o__Abditibacteriales,f__Abditibacteriaceae,g__Abditibacterium	1.11913
d__Bacteria,p__Cyanobacteria,c__Cyanobacteriia,o__Cyanobacteriales,f__Nostocaceae,g__Mastigocoleus_BC008	1.11913
d__Bacteria,p__Bacteroidota,c__Bacteroidia,o__Flavobacteriales,f__Flavobacteriaceae,g__Robiginitalea	1.11886
d__Bacteria,p__Actinobacteriota,c__Actinobacteria,o__Micrococcales,f__Microbacteriaceae,g__Leucobacter	1.11883
d__Bacteria,p__Bacteroidota,c__Bacteroidia,o__Flavobacteriales,f__Flavobacteriaceae,g__Actibacter	1.11854
d__Bacteria,p__Proteobacteria,c__Gammaproteobacteria,o__Thiotrichales,f__Thiotrichaceae,g__Leucothrix	1.11828
d__Bacteria,p__Calditrichota,c__Calditrichia,o__Calditrichales,f__Calditrichaceae,g__Calditrichaceae	1.11704
d__Bacteria,p__Cyanobacteria,c__Cyanobacteriia,o__Thermosynechococcales,f__Acaryochloridaceae,g__Acaryochloris_MBIC11017	1.11679
d__Bacteria,p__Proteobacteria,c__Gammaproteobacteria,o__Vibrionales,f__Vibrionaceae,g__Aliivibrio	1.11572
d__Bacteria,p__Firmicutes,c__Clostridia,o__Clostridiales,f__Clostridiaceae,g__Clostridium	1.11522
d__Bacteria,p__Cyanobacteria,c__Cyanobacteriia,o__Cyanobacteriales,f__Rubidibacteraceae,g__Dactylococcopsis	1.11361
d__Bacteria,p__Bacteroidota,c__Bacteroidia,o__Flavobacteriales,f__Flavobacteriaceae,g__Cellulophaga	1.11342
d__Bacteria,p__Planctomycetota,c__Planctomycetes,o__Planctomycetales,f__Rubinisphaeraceae,g__Fuerstia	1.11335
d__Bacteria,p__Proteobacteria,c__Alphaproteobacteria,o__Rhodobacterales,f__Rhodobacteraceae,g__Maritimibacter	1.11329
d__Bacteria,p__Cyanobacteria,c__Cyanobacteriia,o__Cyanobacteriales,f__Coleofasciculaceae,g__Wilmottia	1.11305
d__Bacteria,p__Campilobacterota,c__Campylobacteria,o__Campylobacterales,f__Sulfurovaceae,g__Sulfurovum	1.11013
d__Bacteria,p__Desulfobacterota,c__Desulfuromonadia,o__Geobacterales,f__Geobacteraceae	1.10978
d__Bacteria,p__Proteobacteria,c__Gammaproteobacteria,o__Methylococcales,f__Methylomonadaceae,g__Methylomicrobium	1.10972
d__Bacteria,p__Proteobacteria,c__Gammaproteobacteria,o__Oceanospirillales,f__Kangiellaceae,g__Pleionea	1.109
d__Bacteria,p__Bacteroidota,c__Rhodothermia,o__Balneolales,f__Balneolaceae,g__Gracilimonas	1.10876
d__Bacteria,p__Proteobacteria,c__Gammaproteobacteria,o__Oceanospirillales	1.10871
d__Bacteria,p__Firmicutes,c__Negativicutes,o__Veillonellales-Selenomonadales,f__Selenomonadaceae,g__Selenomonas	1.10857
d__Bacteria,p__Bacteroidota,c__Bacteroidia,o__Bacteroidales,f__Rikenellaceae,g__Anaerocella	1.10823
d__Bacteria,p__Proteobacteria,c__Alphaproteobacteria,o__Rhodospirillales,f__Rhodospirillaceae	1.10816
d__Bacteria,p__Bacteroidota,c__Bacteroidia,o__Flavobacteriales	1.10799
d__Bacteria,p__Cyanobacteria,c__Cyanobacteriia,o__Thermosynechococcales,f__Thermosynechococcaceae,g__Thermosynechococcus_BP-1	1.10686
d__Bacteria,p__Firmicutes,c__Bacilli,o__Erysipelotrichales,f__Erysipelotrichaceae	1.10684
d__Bacteria,p__Halanaerobiaeota,c__Halanaerobiia,o__Halanaerobiales,f__Halobacteroidaceae	1.10524
d__Bacteria,p__Proteobacteria,c__Gammaproteobacteria,o__Oceanospirillales,f__Halomonadaceae,g__Terasakiispira	1.10452
d__Bacteria,p__Proteobacteria,c__Alphaproteobacteria,o__Sphingomonadales,f__Sphingomonadaceae,g__Sphingoaurantiacus	1.10363
d__Bacteria,p__Actinobacteriota,c__Actinobacteria,o__Micrococcales,f__Microbacteriaceae,g__Pontimonas	1.10254
d__Bacteria,p__Proteobacteria,c__Gammaproteobacteria,o__Chromatiales,f__Chromatiaceae,g__Thiohalobacter	1.10206
d__Bacteria,p__Proteobacteria,c__Alphaproteobacteria,o__Caulobacterales,f__Hyphomonadaceae,g__Henriciella	1.10142
d__Bacteria,p__Verrucomicrobiota,c__Verrucomicrobiae,o__Opitutales,f__Puniceicoccaceae,g__Coraliomargarita	1.10113
d__Bacteria,p__Proteobacteria,c__Gammaproteobacteria,o__Oceanospirillales,f__Nitrincolaceae,g__Balneatrix	1.10087
d__Bacteria,p__Proteobacteria,c__Gammaproteobacteria,o__Steroidobacterales	1.09967
d__Bacteria,p__Spirochaetota,c__Leptospirae,o__Leptospirales,f__Leptospiraceae	1.09963
d__Bacteria,p__Proteobacteria,c__Gammaproteobacteria,o__Methylococcales,f__Methylomonadaceae,g__Methylosarcina	1.09907
d__Bacteria,p__Proteobacteria,c__Gammaproteobacteria,o__Cellvibrionales,f__Halieaceae,g__Congregibacter	1.09691
d__Bacteria,p__Proteobacteria,c__Alphaproteobacteria,o__Sphingomonadales,f__Sphingomonadaceae,g__Porphyrobacter	1.09618
d__Bacteria,p__Zixibacteria	1.09581
d__Bacteria,p__Bacteroidota,c__Bacteroidia,o__Flavobacteriales,f__Flavobacteriaceae,g__Aureitalea	1.09475
d__Bacteria,p__Verrucomicrobiota,c__Lentisphaeria,o__Oligosphaerales,f__Oligosphaeraceae,g__Oligosphaeraceae	1.09397
d__Bacteria,p__Bacteroidota,c__Bacteroidia,o__Sphingobacteriales,f__Sphingobacteriaceae,g__Pseudopedobacter	1.09338
d__Bacteria,p__Proteobacteria,c__Alphaproteobacteria,o__Rhizobiales,f__Devosiaceae,g__Maritalea	1.09219
d__Bacteria,p__Cyanobacteria,c__Cyanobacteriia,o__Phormidesmiales,f__Phormidesmiaceae,g__Phormidesmis	1.09195
d__Bacteria,p__Proteobacteria,c__Alphaproteobacteria,o__Rhizobiales,f__Rhizobiales_Incertae_Sedis,g__Anderseniella	1.0919
d__Bacteria,p__Proteobacteria,c__Alphaproteobacteria,o__Rhodospirillales,f__Magnetospiraceae,g__Magnetospiraceae	1.09172
d__Bacteria,p__Proteobacteria,c__Alphaproteobacteria,o__Rhizobiales,f__Methyloligellaceae,g__Rhodobium	1.09069
d__Bacteria,p__Proteobacteria,c__Gammaproteobacteria,o__Burkholderiales,f__Alcaligenaceae,g__Bordetella	1.09069
d__Bacteria,p__Proteobacteria,c__Alphaproteobacteria,o__Caedibacterales,f__Caedibacteraceae	1.09057
d__Bacteria,p__Desulfobacterota,c__Syntrophia,o__Syntrophales,f__Syntrophaceae,g__Syntrophus	1.0905
d__Bacteria,p__Proteobacteria,c__Alphaproteobacteria,o__Rickettsiales,f__Rickettsiaceae	1.08724
d__Bacteria,p__Fibrobacterota,c__Fibrobacteria,o__Fibrobacterales,f__Fibrobacteraceae,g__Fibrobacter	1.08664
d__Bacteria,p__Patescibacteria,c__Dojkabacteria	1.08564
d__Bacteria,p__Proteobacteria,c__Alphaproteobacteria,o__Rhizobiales,f__Rhizobiaceae,g__Mycoplana	1.08534
d__Bacteria,p__Fermentibacterota,c__Fermentibacteria,o__Fermentibacterales,f__Fermentibacteraceae,g__Fermentibacteraceae	1.08534
d__Bacteria,p__Actinobacteriota,c__Actinobacteria,o__Micrococcales,f__Microbacteriaceae,g__Amnibacterium	1.08534
d__Bacteria,p__Firmicutes,c__Clostridia,o__Peptostreptococcales-Tissierellales,f__Peptostreptococcales-Tissierellales	1.08534
d__Bacteria,p__Proteobacteria,c__Alphaproteobacteria,o__Rhodobacterales,f__Rhodobacteraceae,g__Nioella	1.08532
d__Bacteria,p__Firmicutes,c__Bacilli,o__Thermoactinomycetales,f__Thermoactinomycetaceae,g__Pasteuria	1.08505
d__Bacteria,p__Bacteroidota,c__Bacteroidia,o__Cytophagales,f__Cytophagaceae,g__Rhodocytophaga	1.08505
d__Bacteria,p__Proteobacteria,c__Gammaproteobacteria,o__Salinisphaerales,f__Salinisphaeraceae,g__Salinisphaera	1.08223
d__Bacteria,p__Proteobacteria,c__Alphaproteobacteria,o__Puniceispirillales	1.08214
d__Bacteria,p__Actinobacteriota,c__Actinobacteria,o__Micrococcales,f__Micrococcaceae,g__Pseudarthrobacter	1.08211
d__Bacteria,p__Bacteroidota,c__Bacteroidia,o__Flavobacteriales,f__Crocinitomicaceae,g__Lishizhenia	1.08161
d__Bacteria,p__Patescibacteria,c__Microgenomatia	1.0805
d__Bacteria,p__Firmicutes,c__Clostridia,o__Peptococcales,f__Peptococcaceae	1.07967
d__Bacteria,p__Proteobacteria,c__Alphaproteobacteria,o__Rhodospirillales,f__Terasakiellaceae,g__Terasakiellaceae	1.07848
d__Bacteria,p__Bacteroidota,c__Kryptonia,o__Kryptoniales,f__Kryptoniaceae	1.07848
d__Bacteria,p__Bacteroidota,c__Bacteroidia,o__Bacteroidales,f__Prevotellaceae,g__Prevotella	1.07594
d__Bacteria,p__Bacteroidota,c__Bacteroidia,o__Cytophagales,f__Flammeovirgaceae,g__Sediminitomix	1.07573
d__Bacteria,p__Firmicutes,c__Bacilli,o__Izemoplasmatales,f__Izemoplasmataceae,g__Izimaplasma	1.0756
d__Bacteria,p__Proteobacteria,c__Alphaproteobacteria,o__Kiloniellales,f__Fodinicurvataceae,g__Rhodovibrio	1.07467
d__Bacteria,p__Proteobacteria,c__Alphaproteobacteria,o__Holosporales,f__Holosporaceae,g__Holospora	1.0721
d__Bacteria,p__Bacteroidota,c__Bacteroidia,o__Flavobacteriales,f__Flavobacteriaceae,g__Flavicella	1.0719
d__Bacteria,p__Proteobacteria,c__Alphaproteobacteria,o__Caulobacterales,f__Hyphomonadaceae,g__Hyphobacterium	1.07143
d__Bacteria,p__Verrucomicrobiota,c__Verrucomicrobiae,o__Verrucomicrobiales,f__Verrucomicrobiaceae	1.07135
d__Bacteria,p__Nitrospirota,c__Leptospirillia,o__Leptospirillales,f__Leptospirillaceae,g__Leptospirillum	1.07135
d__Bacteria,p__Proteobacteria,c__Alphaproteobacteria,o__Rhodospirillales,f__Rhodospirillaceae,g__Phaeovibrio	1.07135
d__Bacteria,p__Bacteroidota,c__Ignavibacteria,o__Ignavibacteriales,f__Ignavibacteriaceae,g__Ignavibacterium	1.07135
d__Bacteria,p__Bacteroidota,c__Bacteroidia,o__Cytophagales,f__Spirosomaceae,g__Fibrisoma	1.07135
d__Bacteria,p__Actinobacteriota,c__Actinobacteria,o__Micrococcales,f__Microbacteriaceae,g__Agrococcus	1.07129
d__Bacteria,p__Fibrobacterota,c__Chitinivibrionia,o__Chitinivibrionales,f__Chitinivibrionaceae	1.07057
d__Bacteria,p__Proteobacteria,c__Alphaproteobacteria,o__Rhizobiales,f__Beijerinckiaceae	1.06963
d__Bacteria,p__Proteobacteria,c__Gammaproteobacteria,o__Alteromonadales,f__Psychromonadaceae,g__Psychromonadaceae	1.06922
d__Bacteria,p__Chloroflexi,c__Anaerolineae,o__Anaerolineales,f__Anaerolineaceae	1.06916
d__Bacteria,p__Bacteroidota,c__Bacteroidia,o__Sphingobacteriales,f__Lentimicrobiaceae	1.06872
d__Bacteria,p__Proteobacteria,c__Gammaproteobacteria,o__Oceanospirillales,f__Kangiellaceae,g__Aliikangiella	1.06835
d__Bacteria,p__Bacteroidota,c__Bacteroidia,o__Cytophagales,f__Hymenobacteraceae,g__Adhaeribacter	1.06746
d__Bacteria,p__Bacteroidota,c__Bacteroidia,o__Cytophagales,f__Flammeovirgaceae,g__Rapidithrix	1.06695
d__Bacteria,p__Proteobacteria,c__Alphaproteobacteria,o__Rhodobacterales,f__Rhodobacteraceae,g__Actibacterium	1.06649
d__Bacteria,p__Latescibacterota,c__Latescibacterota,o__Latescibacterota,f__Latescibacterota,g__Latescibacterota	1.06349
d__Bacteria,p__Desulfobacterota,c__Desulfobacteria,o__Desulfobacterales,f__Desulfobacteraceae	1.06305
d__Bacteria,p__Cyanobacteria,c__Cyanobacteriia,o__Cyanobacteriales,f__Phormidiaceae,g__Arthrospira	1.06282
d__Bacteria,p__Bacteroidota,c__Bacteroidia,o__Bacteroidales,f__Prevotellaceae,g__Prevotellaceae	1.06276
d__Bacteria,p__Proteobacteria,c__Gammaproteobacteria,o__Burkholderiales,f__Sulfuricellaceae,g__Sulfuriferula	1.0622
d__Bacteria,p__Bacteroidota,c__Bacteroidia,o__Flavobacteriales,f__Flavobacteriales,g__Flavobacteriales	1.06126
d__Bacteria,p__Spirochaetota,c__Spirochaetia,o__Spirochaetales,f__Spirochaetaceae,g__Sediminispirochaeta	1.06124
d__Bacteria,p__Bacteroidota,c__Bacteroidia,o__Cytophagales,f__Flammeovirgaceae	1.05906
d__Bacteria,p__Desulfobacterota,c__Desulfobacteria,o__Desulfobacterales,f__Desulfobacteraceae,g__Desulfobacter	1.05648
d__Bacteria,p__Proteobacteria,c__Alphaproteobacteria,o__Kiloniellales,f__Fodinicurvataceae,g__Fodinicurvata	1.05618
d__Bacteria,p__Firmicutes,c__Clostridia,o__Peptostreptococcales-Tissierellales,f__Peptostreptococcaceae,g__Romboutsia	1.0561
d__Bacteria,p__Bacteroidota,c__Bacteroidia,o__Cytophagales,f__Bernardetiaceae,g__Bernardetia	1.05387
d__Bacteria,p__Actinobacteriota,c__Actinobacteria,o__Micrococcales,f__Intrasporangiaceae,g__Tetrasphaera	1.05349
d__Bacteria,p__Proteobacteria,c__Alphaproteobacteria,o__Rhodobacterales,f__Rhodobacteraceae,g__Pontibaca	1.0517
d__Bacteria,p__Proteobacteria,c__Alphaproteobacteria,o__Caulobacterales,f__Hyphomonadaceae,g__Ponticaulis	1.05121
d__Bacteria,p__Campilobacterota,c__Campylobacteria,o__Campylobacterales,f__Sulfurospirillaceae,g__Sulfurospirillum	1.05089
d__Bacteria,p__Proteobacteria,c__Alphaproteobacteria,o__Parvibaculales,f__Parvibaculaceae	1.05008
d__Bacteria,p__Proteobacteria,c__Gammaproteobacteria,o__Nitrococcales	1.04998
d__Bacteria,p__Desulfobacterota,c__Desulfovibrionia,o__Desulfovibrionales,f__Desulfovibrionaceae,g__Desulfovibrio	1.04982
d__Bacteria,p__Firmicutes,c__Bacilli,o__Lactobacillales,f__Streptococcaceae,g__Streptococcus	1.0488
d__Bacteria,p__Cyanobacteria,c__Vampirivibrionia,o__Obscuribacterales,f__Obscuribacteraceae	1.0486
d__Bacteria,p__Bacteroidota,c__Bacteroidia,o__Flavobacteriales,f__Flavobacteriaceae,g__Gangjinia	1.04835
d__Bacteria,p__Proteobacteria,c__Alphaproteobacteria,o__Rhodobacterales,f__Rhodobacteraceae,g__Sediminimonas	1.04804
d__Bacteria,p__Proteobacteria,c__Alphaproteobacteria,o__Rhodobacterales,f__Rhodobacteraceae,g__Tateyamaria	1.04787
d__Bacteria,p__Proteobacteria,c__Alphaproteobacteria,o__Kordiimonadales,f__Temperatibacteraceae,g__Temperatibacter	1.04731
d__Bacteria,p__Firmicutes,c__Limnochordia	1.04724
d__Bacteria,p__Actinobacteriota,c__Actinobacteria,o__Micrococcales,f__Microbacteriaceae,g__Microbacterium	1.04682
d__Bacteria,p__Proteobacteria,c__Gammaproteobacteria,o__Oceanospirillales,f__Halomonadaceae,g__Cobetia	1.04561
d__Bacteria,p__Proteobacteria,c__Alphaproteobacteria,o__Rickettsiales,f__Anaplasmataceae,g__Wolbachia	1.04457
d__Bacteria,p__Actinobacteriota,c__Actinobacteria,o__Corynebacteriales,f__Nocardiaceae,g__Rhodococcus	1.04451
d__Bacteria,p__Chloroflexi,c__Dehalococcoidia	1.04392
d__Bacteria,p__Bacteroidota,c__Bacteroidia,o__Flavobacteriales,f__Crocinitomicaceae,g__Brumimicrobium	1.04286
d__Bacteria,p__Proteobacteria,c__Alphaproteobacteria,o__Kordiimonadales	1.04108
d__Bacteria,p__Bacteroidota,c__Bacteroidia,o__Bacteroidales,f__Porphyromonadaceae,g__Porphyromonas	1.04081
d__Bacteria,p__Proteobacteria,c__Alphaproteobacteria,o__Caedibacterales,f__Caedibacteraceae,g__Caedibacter	1.04081
d__Bacteria,p__Entotheonellaeota,c__Entotheonellia,o__Entotheonellales,f__Entotheonellaceae	1.04068
d__Bacteria,p__Calditrichota,c__Calditrichia,o__Calditrichales,f__Calditrichaceae	1.03969
d__Bacteria,p__Firmicutes,c__Clostridia,o__Lachnospirales,f__Lachnospiraceae,g__Anaerostipes	1.03944
d__Bacteria,p__Desulfobacterota,c__Desulfuromonadia,o__Desulfuromonadia,f__Desulfuromonadaceae	1.03944
d__Bacteria,p__Latescibacterota,c__Latescibacteria,o__Latescibacterales,f__Latescibacteraceae	1.03817
d__Bacteria,p__Firmicutes,c__Bacilli,o__Acholeplasmatales,f__Acholeplasmataceae	1.03713
d__Bacteria,p__Proteobacteria,c__Alphaproteobacteria,o__Rhodospirillales,f__Rhodospirillaceae,g__Roseospirillum	1.03578
d__Bacteria,p__Cyanobacteria,c__Cyanobacteriia,o__Phormidesmiales,f__Phormidesmiaceae,g__Phormidium_MBIC10003	1.03578
d__Bacteria,p__Elusimicrobiota,c__Lineage_IIc	1.03567
d__Bacteria,p__Bacteroidota,c__Ignavibacteria,o__Ignavibacteriales	1.03562
d__Bacteria,p__Proteobacteria,c__Zetaproteobacteria,o__Mariprofundales,f__Mariprofundaceae,g__Mariprofundus	1.0354
d__Bacteria,p__Cyanobacteria,c__Cyanobacteriia,o__Cyanobacteriales,f__Chroococcidiopsaceae,g__Chroococcidiopsis	1.03503
d__Bacteria,p__Verrucomicrobiota,c__Verrucomicrobiae,o__Chthoniobacterales,f__Chthoniobacteraceae	1.03486
d__Bacteria,p__Bacteroidota,c__Bacteroidia,o__Cytophagales,f__Cyclobacteriaceae,g__Cesiribacter	1.03486
d__Bacteria,p__Proteobacteria,c__Alphaproteobacteria,o__Rhodobacterales,f__Rhodobacteraceae,g__Pseudodonghicola	1.0347
d__Bacteria,p__Proteobacteria,c__Alphaproteobacteria,o__Rhizobiales,f__Rhizobiaceae,g__Lentilitoribacter	1.03185
d__Bacteria,p__Acidobacteriota,c__Vicinamibacteria	1.03053
d__Bacteria,p__Proteobacteria,c__Gammaproteobacteria,o__Oceanospirillales,f__Endozoicomonadaceae,g__Endozoicomonas	1.02993
d__Bacteria,p__Bacteroidota,c__Bacteroidia,o__Cytophagales	1.02971
d__Bacteria,p__Bacteroidota,c__Bacteroidia,o__Bacteroidales,f__Rikenellaceae	1.02785
d__Bacteria,p__Synergistota,c__Synergistia,o__Synergistales,f__Synergistaceae	1.02662
d__Bacteria,p__Proteobacteria,c__Gammaproteobacteria,o__Thiotrichales,f__Thiotrichaceae	1.02608
d__Bacteria,p__Bacteroidota,c__Bacteroidia,o__Cytophagales,f__Spirosomaceae,g__Arcicella	1.02594
d__Bacteria,p__Bacteroidota,c__Bacteroidia,o__Bacteroidales,f__Rikenellaceae,g__Rikenella	1.02574
d__Bacteria,p__Bacteroidota,c__Bacteroidia,o__Bacteroidales,f__Prolixibacteraceae,g__Sunxiuqinia	1.02422
d__Bacteria,p__Firmicutes,c__Clostridia,o__Clostridiales,f__Clostridiaceae,g__Oceanirhabdus	1.02302
d__Bacteria,p__Bacteroidota,c__Rhodothermia,o__Balneolales,f__Balneolaceae	1.02293
d__Bacteria,p__Bacteroidota,c__Bacteroidia,o__Flavobacteriales,f__Flavobacteriaceae,g__Flagellimonas	1.02188
d__Bacteria,p__Proteobacteria,c__Alphaproteobacteria,o__Rhodospirillales,f__Magnetospirillaceae,g__Telmatospirillum	1.02019
d__Bacteria,p__Proteobacteria,c__Gammaproteobacteria,o__Cellvibrionales,f__Cellvibrionaceae,g__Halioxenophilus	1.01994
d__Bacteria,p__Firmicutes,c__Clostridia,o__Peptostreptococcales-Tissierellales,f__Thermotaleaceae,g__Crassaminicella	1.01889
d__Bacteria,p__Proteobacteria,c__Gammaproteobacteria,o__Burkholderiales,f__Burkholderiaceae,g__Lautropia	1.01842
d__Bacteria,p__Bacteroidota,c__Bacteroidia,o__Cytophagales,f__Flammeovirgaceae,g__Algivirga	1.01823
d__Bacteria,p__Proteobacteria,c__Gammaproteobacteria,o__Alteromonadales,f__Alteromonadaceae,g__Salinimonas	1.0182
d__Bacteria,p__Bdellovibrionota,c__Bdellovibrionia,o__Bdellovibrionales,f__Bdellovibrionaceae,g__Bdellovibrio	1.01574
d__Bacteria,p__Campilobacterota,c__Campylobacteria,o__Campylobacterales,f__Sulfurimonadaceae,g__Sulfuricurvum	1.0146
d__Bacteria,p__Proteobacteria,c__Alphaproteobacteria,o__Rhizobiales,f__Rhizobiaceae,g__Pseudohoeflea	1.01396
d__Bacteria,p__Chloroflexi,c__Ktedonobacteria,o__Ktedonobacterales,f__Ktedonobacteraceae	1.01396
d__Bacteria,p__Desulfobacterota,c__Desulfobacteria,o__Desulfatiglandales,f__Desulfatiglandaceae,g__Desulfatiglans	1.01354
d__Bacteria,p__Firmicutes,c__Clostridia,o__Lachnospirales,f__Defluviitaleaceae,g__Defluviitaleaceae	1.01292
d__Bacteria,p__Proteobacteria,c__Alphaproteobacteria,o__Rhizobiales,f__Xanthobacteraceae,g__Rhodoplanes	1.01156
d__Bacteria,p__Cyanobacteria,c__Cyanobacteriia,o__Limnotrichales,f__Limnotrichaceae,g__Limnothrix	1.00774
d__Bacteria,p__Firmicutes,c__Clostridia,o__Oscillospirales	1.00715
d__Bacteria,p__Proteobacteria,c__Gammaproteobacteria,o__Alteromonadales,f__Alteromonadaceae,g__Catenovulum	1.00668
d__Bacteria,p__Bacteroidota,c__Bacteroidia,o__Cytophagales,f__Cyclobacteriaceae,g__Persicobacter	1.00629
d__Bacteria,p__Actinobacteriota,c__Actinobacteria,o__Propionibacteriales,f__Nocardioidaceae	1.00462
d__Bacteria,p__Proteobacteria,c__Gammaproteobacteria,o__Pseudomonadales,f__Pseudomonadaceae,g__Pseudomonas	1.00453
d__Bacteria,p__Spirochaetota	1.0043
d__Bacteria,p__Elusimicrobiota,c__Elusimicrobia	1.0042
d__Bacteria,p__Desulfobacterota,c__Desulfobulbia,o__Desulfobulbales,f__Desulfocapsaceae,g__Desulfopila	1.00325
d__Bacteria,p__Bacteroidota,c__Bacteroidia,o__Cytophagales,f__Cyclobacteriaceae,g__Algoriphagus	1.00263
d__Bacteria,p__Bacteroidota,c__Bacteroidia,o__Flavobacteriales,f__Flavobacteriaceae,g__Geojedonia	1.00162
d__Bacteria,p__Proteobacteria,c__Gammaproteobacteria,o__Nitrosococcales,f__Nitrosococcaceae,g__Inmirania	1.00156
d__Bacteria,p__Firmicutes,c__Clostridia,o__Oscillospirales,f__Butyricicoccaceae	1.00127
